# Supplementary material for: Generation and Validation of a Shewanella oneidensis MR-1 Clone Set for Protein Expression and Phage Display
Source: PLoS One. 2008 Aug 20;3(8):e2983. doi: 10.1371/journal.pone.0002983 (PMC2500165; doi:10.1371/journal.pone.0002983)
Supplement: Table S1 — S. oneidensis clone set ORF-specific primers. (0.69 MB XLS) [file pone.0002983.s001.xls]

## Sheet: Sheet1
S. oneidensis clone set ORF-specific primers
ORF	Forward	Reverse	Status
SO0001	ATGACCAAGATTGCGATATTAGTCGG	AATTTGATCTTGCCATTGTGCCAACC	Successful
SO0002	ATGACTACACCTGTTGATGCGCC	TGTCGCTTGCCGATAATGATCCT	Successful
SO0003	ATGGGTATTTCCGTGACAACTGAC	CTTACCGATACAGAATGAGCTAAA	Successful
SO0004	CAGTGGCAAGCAGACAAAGCTC	GTTTAAGCCTTTTTTCTCTAGACCTGC	Successful
SO0005	ATGGCGCAAACTCAGTCGCC	TTTATTACACCTGTCATTTT	Successful
SO0006	TTGACTAGCTATACCTTTACGCGGG	GCCATTGTAGCGGCGACTGAGTTTG	Successful
SO0007	ATGAGTAAACGTACTTTTCAACCTAGCA	AGCAGATAAACGAGCGCGACCTTTCGCA	Successful
SO0008	GTGGCGGTTTCACTTTGGCAAC	AGAAGATAAGGTTCTAATCAAG	Successful
SO0009	ATGAAATTTTCAATTGATAGGGACGCC	TAAACGCATTGGCATAACCACATACAT	Successful
SO0010	ATGAGCCTTATCCGTCTTAACATTGAT	TTCAATTACCGTTACACGTCCGTGTTC	Successful
SO0011	ATGTCAGAGAATAGTTACGATTCTTCG	AACGTCTAAGTTAGCCACGTTCAG	Attempted
SO0012	ATGAAACTCTACATCGGCAATAAAAACTAC	CCTATCGACACCCGCCTCATCGGCTTCGAC	Successful
SO0013	ATGGCGGAAATTGAACAGGCCTT	AAACTGTTGGAGTTTTTCGTGCA	Successful
SO0014	ATGAATTTTGAAAACTTACTCATCGAGTTAG	CTGAAGCAGAGAAATATCCGCCA	Successful
SO0015	ATGACGACGAAACACGACGTAAAAAC	CTTACACATTGGGAAGCCAAGCGCTT	Successful
SO0016	ATGGAAGAAATCCGCTGTAATTGGG	TTTACCGCCACAGCAAGCATCATAA	Successful
SO0017	ATGCTGAGCCTAAATCCCCCC	GATTTTCTCGAAGAAGAAAGGCTTACG	Omitted
SO0018	ATGCCAAAGCTCGTTGCAATTGC	GTCGCGAGTTACTGGGTCAC	Successful
SO0019	ATGAACGACGTTTTCTCAACCGC	GAGTCCTTTCTTAATCAAATACT	Successful
SO0020	ATGAAACAAGCTGTTATCGTAGATTGCAT	GACTCGTTCGAAAACGGTTGCAATACCTT	Successful
SO0021	ATGATCTACCAAAGTCCTACAATTCAG	GGCTTGGTAGTAGCTACCGTTG	Successful
SO0022	ATGGATCACTTGGCTCATTACTATCAT	CGCTAAGCCCAGTTCGCGGGTCATATT	Successful
SO0023	GTGCTCGAAAGTTATCTGATACCGA	CAGTTTAAAGTCTGCCCGCAAGCTC	Successful
SO0024	ATTTGGTATAACGATGGCGGCGG	ATCTTTCCAGAAAGTTGGCGTGA	Successful
SO0025	ATGCAAACATTAATAATCTACTCAACCATCG	TAGCTTACTAAAATGAGTGCCAAAAGCTTCG	Successful
SO0026	ATGCAAAATGATATAGATGTAAATGCAATGG	TACCGCGCAGTAACGGCTGTGTAGAATCGAA	Successful
SO0027	ATGACACGCATCCTGGTGCTTTA	GGCAGGTTCAGCAACCTCG	Successful
SO0028	GTAGTTAATGGCGAGGAAACCGT	GTACTTCCAAAAACTGGGATGGA	Successful
SO0029	ATGAAAATTATCATATTAGGTGCAGGTCAAG	GAAGAAGAAGGCGCTAGGTTGG	Successful
SO0030	ATGAACTTGCGTGCACTGGCAG	ATGGGTCGCTTTCAATAAACGG	Successful
SO0031	TTGAAACCACTCAACATCATCTTCGC	TTGCGCCTCGTTGTTTAGGCGAGTGT	Successful
SO0032	ATGGCACTATTAAAAGTTTTACGCTTCC	TTTGGCGTCTTGTTTGGCGGC	Successful
SO0033	GATACTCTCACGTTGAAAGCCGG	TTGACCTCTAAAGGCTAGTATGT	Successful
SO0034	ATGGATGTGGACGACCTCAGG	GCTCCTCTTTACTCTGACGTAAC	Successful
SO0035	ATGTTTGATATCCTCATGTATCTATTTGAAAAC	AGAATGAAGCCGACCTTCTTCAGGTTGCTCAAA	Successful
SO0036	ATGATGTCTAAGATCGATGAACAACTATTTA	AAGCGCTCGTTTGTATTTACAGCTTTTTTGC	Successful
SO0037	ATGTTGCAACTGCACCCATCTGA	CTGTCCATTGCGTAAAATCTTGC	Successful
SO0038	ATGAGCTTGCCTGATGCGACAG	CACCCAGTCGCGAGGTTTGAGG	Successful
SO0039	ATGAACTGGCTTAAAAAGATCTTTAGTAAAC	TTGATTGCGCATATGATCGGCCA	Successful
SO0040	ATGACAGTTACATCCCCAATAGTTGAT	GATGTCCAACTGTAGTTTTTCCCTGAG	Successful
SO0041	ATGAACCAAAGCATTTTATTTCCCGATTTG	GCCAAGATGTACGGCACCCAATTCATCAAA	Successful
SO0042	ATGGCAGGGCCACTCAGAAC	GTTCGGCTGAGGCTCTGCT	Successful
SO0043	GTGGTGCTCAGGTTCTCTGATG	CTCGCCAAACGGCAGAGTAATTT	Attempted-Omittedmitted
SO0044	GCAGGTGAGCGTTGTGTGC	AGATGTTTGAGATTCTAGG	Successful
SO0045	ATGCAGTTAACACGCTATACCGATTTT	ATCTAACTGTAAGACAGAAATAGACATATCC	Successful
SO0046	GCTCAAATTGCCCTGATCATCGA	TTTCTGTCTTACAGTTAGATTAGCCCC	Successful
SO0047	CAAGAGAATACCAAGTCGTATCGAAG	TTCGTCATGATGTTGCATCCAAGTGA	Successful
SO0048	TTGAAATCCATCCAAGCGCAAATCAAC	GCGACAGTACTTGGCTGGATC	Successful
SO0049	ATGACGACAACTAAACGTCCAATCG	CTCTTTAACGTGGATTAAGGGCTTG	Successful
SO0050	ATGCAAGAATATATCGAATTTTTTAAGGCTC	TCTTTTGCTTTTTGAAACAGGCATATTGG	Successful
SO0051	ATGCCAAACAATGATGACGCTATGG	AAAAGCAAAAGATAAGTTGTCGGCG	Successful
SO0052	ATGGCTGAAGTAGCAAACAACGAAC	AGCGTTAGCTTCTTCAGCGGC	Successful
SO0053	ATCTCTTTAGCCAGCAATGGTCATAAG	TTGCGTAGGCGTTTCTGATTTCTTCTC	Successful
SO0054	GGTTACCGAGGTCGTGATGTAC	CACCGCCTTTCCTGCAGCCACT	Successful
SO0055	TCTGAGCTGGTGAATGAAATTAACGAA	GCCTTGCGGTAGAGTATCTAATAGTTC	Successful
SO0056	GAGCCTCTGGTCATTGGTGC	ACGCAGTCCGAGTTTGGCCT	Successful
SO0057	GTGGTTCAATGGCATCCTTCGC	CCCAATCGCCAATTTAGTTTCT	Successful
SO0058	ATGGCACATTTTACTGTCATCGGATTA	CACCAACCTTGGTGCGAGC	Successful
SO0059	ATGGCCTACAAGGTGTTAGTGGT	GGGAAGACCGAGATCGGTGAGTC	Successful
SO0060	GTGCTGCTTATCCTGCAATTAGC	TGCACTTTCCTTGGTTATCGGTA	Successful
SO0061	CCAGAACCTAAGCCTGTGGTAAA	AATTCGCCTAGCATTCCAATACT	Successful
SO0062	ATGTCTGATATGAAAAACGTAGAAAGTGATA	TGAATTAGCCTCATTCGAAGCGC	Successful
SO0063	ATGAGAGCTAATCGAATTGGTTATGTC	TCGCAGCGCAGGCCGAG	Successful
SO0064	ATGGAGCGACTAAAGCGTGATGA	AGCTGAAAGTGTTCGTTTTTCAA	Successful
SO0065	ATGAGTAAAGCAAAAATCGGTATTGTAACG	CTTGGCCTTAGGTCTGAAAGGCTTTATCAC	Successful
SO0066	ATGAAGGCTCTGTTAGCAAATATCTTTG	TGGCGCCGAGATGACTAATTCAC	Attempted
SO0067	GCTGATGGGTCGTTATTGCGC	GTGCAATATGCTGACATTAAGATTCAAAC	Successful
SO0068	ATGGAAAACGAATATGTCTTACTGGTG	GTTTAGCGCGTTAATCTTTTGCTTTAAG	Successful
SO0069	ATGAATAAAATCATCGCAATGGTTCGC	TAAACCGAAGATCACTTTTTCACTCTTTAAC	Successful
SO0070	ATGATCAAAGTATCCCATCTTTCTAAGC	TGCGGCAATGCCCTCATCGGTGCCGATC	Successful
SO0071	AGTGATAAACCAACTCCTCCAACAAC	CTCCTTGGCTCCAGTGCTGGGCTTAT	Successful
SO0072	ATGTTAGAACTTTTAAATGTCAACCCCAG	GGCTTGCCAGCGCTCGTTA	Successful
SO0073	ATGGATCAAGAGTTTCCCCCAATAC	TTTGTGTAACTCCACAAAGAGTTGCTC	Successful
SO0074	ATGAGTACCGTGAAGTCACTCGT	AAGCCCGTCAATATCAATCCGCC	Successful
SO0075	ATGGCAGCCCCTTGGCATC	ATTATTGTACATAGCATTT	Successful
SO0076	GCGGATTACGACAAAGTGGTTCA	GAACTGACAACTCGCGGTGTC	Attempted
SO0077	ATGTCAGCCACAGAATACAGCCT	ATTTGACTCACTTGGGCCACTCA	Successful
SO0078	ATTTTGATCGTTCAAGGTGTTGAGCC	AATTAAGCGCCATATTATTACTCGGG	Successful
SO0079	ATGTCAGAAAAAGAGCAAATGGAAACTG	GTTTTTCAAAAACTTTTGCACATACCAGC	Successful
SO0080	ATGGAAAAGTTTCTCGCACAGCAC	AGCTTGCTCGTGTTGTTTTAGAAT	Successful
SO0081	GTGGTATTGGAGTTGTCATTGCC	ACGATCCGCAGGATGGTTAACG	Successful
SO0082	ATGAACATAGGCCAATTTGCAGCAC	ACCACTAAAATGAGTTTGGTAATAG	Successful
SO0083	ATGAGTAATCAAAGATATGTGCAGGGC	AACGGCACTTAACTCCCGCTC	Successful
SO0084	ATGGGTATCAGAGCCATAGTCGT	CTCGATCACTAGCTTATCGAAACTG	Successful
SO0085	CTGGTTGCCAGTGCGGGC	GGCATGGGAGAGCCTACGA	Successful
SO0086	ATGAACACGATTTTCACCCTATCACAA	CGCTGCTTTTTTAAGCAATGCAAGTAT	Successful
SO0087	ATGGCCACCACGGGATTGATTG	ATTCGCTAATCGGCGCTGATAT	Successful
SO0088	AGTTCGTGGCCTGTACCTAAGTC	GAGGCTAGTGCATCCACTCTCAA	Successful
SO0089	TTGTCTAAGGGAAATGAGCCAGAG	ACAGGCGTGAAGAGGAGTTACTAT	Successful
SO0090	ACTATTGAATCTGAATCGTTTGAAAAAATAAAGG	AAAACCGTATTTTTGGCTAACATCCGCTAACAAT	Successful
SO0091	ATGGATGATATCGCCACTATTGTTAAAG	CAAGTTAATTATTTTGTAAAATGGCTTTGTTTTAATG	Successful
SO0092	ATGTCGACTCCACATATCAATGCG	AATCTTAATGGCTGTTTCTAATGCGAC	Successful
SO0093	GAAAATAAACGCCAAATAAAATTTAAAACCATTGC	CATTAATGACACTAGGGCGCCAG	Successful
SO0094	GTGTTAGATGGTGGTGCGTTAGA	AATAGACCTTCTGACGATAGCGA	Successful
SO0095	ATGTCTTGGGATCAGGTTTGGATAG	CTGATGGACTAGCTTGCCATTCTTC	Successful
SO0096	TTGGCTACGCCTAAGTTTGCAGA	TTTATTGAATGTCAGGTGACCACCG	Successful
SO0097	ATGGACAAGCGACACGACCC	GTCTTTAAGCATGGGCAGAT	Successful
SO0098	ATGAAATCAGTCAATCATTTAGTATTAACGC	GAGGCTAGGTAAAACACCTAAGGGCAAATAC	Successful
SO0099	TTGTGGGACAAAATGGGCTTGATAATG	AGTAATAAAACAAAGAATATATAACTGACAAATCAC	Successful
SO0100	ATGTCATTATTTGTTATCTATTTGCACTTTGAG	AAAAACTGGCGTCTGTTCATAGCG	Successful
SO0101	GCAGTGCGAGAGTTTAAGCTGC	GACCTCCGCCTTTTCAACATTCA	Omitted
SO0102	ATGGCGACTCAAGATATCATTCAACG	TTTCTTGGCCTCCTCTTCTTGCTTAA	Successful
SO0103	ATGAGTCATACAGCCGAGATACC	TTGCTCAGTTTCATGGGCCAGCA	Successful
SO0105	ATGATGACCCAAGTACCCGATAC	TAGCTGCACACCTAAGGTGCTG	Successful
SO0106	ATGATTATGGTCACTGCGGGCC	CACATTTTCTACTATCAAGTTGTCTTCTATT	Successful
SO0107	ATGGAATATCATTCACATACTGTGGTCA	AATGGCTTTCGCTAAGCTGGCACGATTC	Successful
SO0108	TTAACAGGCACCTTCTGGGCC	CGCCGCCTCCGCGATC	Successful
SO0108	ATGAGTCAATATATTCCAGATTATCAACTCG	GCGCTGGATCAGATAACGAATCG	Successful
SO0110	ATGGAACAAGTGGTTAACACAGGG	GCCTTGGCAGTCGGCAGGCAGATA	Successful
SO0111	GAAACCAACATTTCGGTAAATAGTCAAAATT	GGGCGCGAGTGTCGCATC	Successful
SO0112	GCAGAGTCGCCTTCCTTTGAC	TTTAGGTGTTTTGACCTTACA	Successful
SO0113	ATGCTATTGACGGGCTTAAGTGG	AAAGTTAACACCCAAGCCAAGGT	Successful
SO0114	GCCGATGTGGCGATAATCACC	ACGGGATTCGATTTCAGTGAT	Successful
SO0115	ATGCCGCGCCCTCGCAG	GTTGCGGTGAAAATGCTGGCAG	Successful
SO0116	ATGCCGCGCCCTCGCC	GTTACAGTTAAAGTGCTGGCAGC	Attempted
SO0117	GTGCATTATGTTATTGATTTAAAATGGGTGG	GCAAGGGTTATTTTCGAAGTTATATAAGTCG	Successful
SO0118	ATGACTGATACCACGTACCAATTTGC	CTGCTCACCAGAAGCCTCGGGGCCAT	Successful
SO0119	GATGAACTCGCTACAACGGGC	TTGCGTAAGTTCCGCTCGCAC	Successful
SO0120	ACAGAATATAACACTACGACGAATCTGA	CCCCGCGTATCCTATGCTAAAAATGGTC	Successful
SO0121	ATGCTGCTTGCTTGTGTACTGGT	ACCCTCGACCTTAACCGATTTGA	Successful
SO0122	ATGCAAACTGAAACTTGGCTACTCTAT	GTCTCGACTGACTAGAATCGCGGCGAG	Successful
SO0123	ATGTTTACACGTTTATGCCGCTGG	GCGTTTGTTGTCGGGCATATAATC	Successful
SO0124	GTGAGGGAGCGATACTATGTTGC	TCGGTTGGCACCGCGCTC	Successful
SO0125	GTGCCAACCGATGATATTGTCCA	GTCTGAACTGTGGTCCATAGTGA	Successful
SO0126	ATGTGCATACTCTTCATCGCGCT	AAAAACCACTAAACAGTCTGGCTCTG	Successful
SO0127	GTGCTGATCCATATTCTGCCTGA	GTGATGGTGCTTATCCCTATCCG	Successful
SO0128	TTGTCAATTTTGACAGTTAAGAATACCGG	GCAAGAAGATAGAGCATGGATTCC	Successful
SO0129	ATGGATATATTTTCTGCTGCGGTAATG	ACCAGCGGTTTTCATATAGTTTGATAC	Successful
SO0130	GCACCTAATCACACACCAGCG	TTGGCGCTGGCGACGCC	Attempted
SO0131	ATGAATGTGACCAGCTTAAGCTTTCC	GGGGCAGAGCCTAGCGATT	Successful
SO0132	GCCGACGAGAAAGAAGCGG	ATCGTACAGATAGGAGGTA	Successful
SO0133	GTGTTTGGCTTAGCACGTTTACC	CCTCCTATCTGTACGATTAATCT	Successful
SO0134	ATGGCGAGTTTCCCTAAGCTGAA	TTCAGTCGGTGTAACAAGCTCAC	Successful
SO0135	GAAACAAAAACTGAAGCAAAAACGCAAATC	TTGGCTTTGTTCCTGTGGATGTGGATGGTC	Successful
SO0136	ATGGATACTGAAAACAGCGTATTTGACC	TTTACGGCCTAAAATCCGCAAAATGCGC	Successful
SO0137	ATGAATGAACAAGTAGACATCCTCAGC	CTGGCTACATATCTTGCAGTGAGCTTG	Successful
SO0138	ATGTCCGTGAAAGCCGATCCTTG	GCAAAGCACTGAGTTAAAAGGTT	Successful
SO0139	ATGCTGTCTGCAACCATGATCGA	AGCTTGCGGCTGGCTTTGGGCGT	Successful
SO0141	CGAATGTATATGCTTGTGAAGGAATAC	AGCATTAACACACTTTTCGCGTGG	Successful
SO0142	ATGAATCAGTCTTTACTTGCTCCTTTTG	GCCTACGTTGGCCAATAAGGATT	Successful
SO0143	ATGTTGCGCCTAATTAATGGTGATGG	AGTTGCGAGTTTCCTAAAGATGAGGC	Successful
SO0144	ATGTTATTACCCGGCTGCTCCAC	CTTAGTCATGCCGAGCAGGC	Omitted
SO0145	GTGATTGAAGCCGCTAATTCAACTC	TCTATGTTCAGCTGATTCAATCAACAC	Successful
SO0147	GAAGTCTATAAATGTGCTGATGGAAAATATC	TTTTAACTCTTCTTTTAGCTGCTCTATTTGC	Successful
SO0148	ATGCGCACTAAGACGTTATTTTTTCAAG	ACAATTCAGAGGGTCTATCCCTATACTT	Successful
SO0149	ATGTTATTAAAAAAATTTAACAGTGGGTGTCTTG	CTTCATCCCTTTAAATTCTTCTGAGCA	Successful
SO0150	GCCGGAATGCTGGAGTTAGATC	TTGTTTGCTGACTGGGCCATCG	Successful
SO0151	ATGGATTATTTAACGACCAATAAAATCGCC	AACAGGCTTACGCGCGCTAATG	Successful
SO0152	GTGACTAATACTGGAGCTGCCAG	GCGGCTACGGTAGACAGGA	Omitted
SO0153	GCAACGGCTAACTGGGCTG	ATAAAAATTCGATATATGGACTCTTTTCATGC	Successful
SO0154	ATGTCCGTCTTTGCCCCTGC	AGCAGGGTTAGCGATTTTAT	Successful
SO0156	GTGCCTTTCTGCGATAATGGTTTAG	TTTGAGTGAATAACGACACATCATT	Successful
SO0157	CCGCTGGGTACCATTTTTATCCA	ACTCGGTTCTTGAGTCAGTTGCT	Successful
SO0158	TTGGTTATTTTCAAACCAAGGTTGGTG	GCCCTGACACATTTTTTGGGCG	Successful
SO0159	ATGAATATCACTTCATTCTTTGGTCAGC	AATATCTATAAACGCATCTCGCTCATAG	Successful
SO0160	ATGGATAATCACAAACATGCCACCG	AGGTATTGCTGGGAAAGTGAGGGTG	Successful
SO0161	ATGAATCAGCGCTTTTTATTTCCTGTG	ATAAATGTTCATTATTGCTTTAGTACC	Successful
SO0162	ATGGCGGATGGATTAAACCGCG	AGCCTTTGGGCCAGCGTTG	Successful
SO0163	ATGACCCAAGATATTTTACACCGCTAT	CTGCTGGGTATTTGAGGCGGTGCCATT	Successful
SO0164	ATGACACAAAGTTCAGACGACAGTG	GAATTCTTTAAAACGGATAAGCTCT	Successful
SO0165	ATGGATTTATTAGATAAAGTTATCGCAAAAGC	TTGCGGCAAACTAAACATGATTTCAAC	Successful
SO0166	GAACAATATGCGGCCAACTTTAAGG	TTGTGTTTTATCTTTGTTTTTGTTTTCATCCAAC	Omitted
SO0167	ATGAGTGAAATACAAGTATCCCAAGTCG	CTCCTCGCGGGTCACCCTCAAGACTTCT	Successful
SO0168	ATGCCAGCATTTGAATATAAGGCGC	GCCACTAATCAAATTGTTCAGTGCC	Successful
SO0169	GTGCCAAACCTGATGGGCAAC	TTGGAAATTCTGTAAGTTCCAGTTACC	Successful
SO0170	CTGGAAAAGACTGCGCAGCAATT	GCGTATTTCATCGGGTCGCCCTA	Successful
SO0171	GCCGTTTCCATCACTAAAAGCTTG	GTTCGTTTTGAGGACATAACTACT	Successful
SO0172	GTATTAAGCACGGTACTGACCAACG	TGCGCCATCCTCATTTTCTGGGTCA	Successful
SO0173	ACCAATATTACCAGTCGCAATCAACTG	TTTTTGTCCACCAAACTGACGGGTGAG	Successful
SO0174	GTGAGTGAACGGCTATTTATTCGCT	TTTGCTCCTCAAGGTTAAGGTACTG	Successful
SO0175	ATGGATAATTTGCGGGCTTGGTG	TTGCGCTAGTTGGATACGTCTCA	Successful
SO0176	GTGCGCCTCGCACCACTC	AAGCCCCGGGATACGTCC	Successful
SO0177	ATGTTTGACTGGAAGACAATTGATACAG	ACTTGTGAGATCGTTAAGCAATACACGA	Successful
SO0178	TTGAGCAAGCAAGGCGAAAGAGC	CCTTGCCAGCCTGACACTTTGTG	Successful
SO0179	TTGCTTGCTCAAGTCCCGAATAC	GGCTTTAATCTTTGCGCCATGGA	Successful
SO0180	ATGGCGCAAAGATTAAAGCCTGATATC	GCTGGCCATTGGGTAGAAGTTAA	Successful
SO0181	ATGACTCTCACCAACTTTTGCCAATAT	AAAAAAGTAATGATATGACCGCGTGCA	Successful
SO0182	ATGAAACTATATACTATCAATAATTTAATCGCTTTATTAG	ATCGACTCTTCGATTAAATACAATTTCATATTC	Successful
SO0183	ATGACTGACTTGCAAACCAGAGTG	AGGCTGCCACTCCATGAGCAGATA	Successful
SO0184	ATGGAACCATTTTTGAGTGAGATTAGAATG	GTTGCGCGAAGGGAATATGCCTTGCACGGC	Successful
SO0185	ATGAGTGAAGCATTTATCGGCGAG	GTTTCTGGATGGGAATATGCCGTT	Successful
SO0186	ATGGCTGATCCATTTGTTGGCGA	ATTGCGCGCAGGGTACTCACCCT	Successful
SO0187	AAAGTAGAATCTATTTCTTTCATGAATTTTTCGG	TTCCAGTATTTGAGTTAGCTTGTGTTG	Successful
SO0188	ATGGATCAACAAACCGTTTTACCAGAA	ATTTTCCGACGCATAACTCAGAGGCGG	Successful
SO0189	GCACCATCCATCTCGCTATCATC	AAACCGATATCGCAGATTGAGCTG	Attempted
SO0190	ATGTCAAAGCGGCACCATAAGCC	TTTAAGTTGTAGATGCTTCTGCG	Successful
SO0191	ATGAAGCCTGAAGAGTTAATCGACG	TTCACCAATTAAAATTTTATCCCACGCTAAA	Successful
SO0192	ATGCAGTTAATTCGTCCCGTTTTAAAATC	ACGACAGTGATAACTCATCACCAC	Successful
SO0193	ATGGCGAGACGCAAAGAGCATAG	GCAGCATGCTTCTTCCCTCTG	Successful
SO0194	ATGCTGCTAACAAAACGTTTTTTACCG	ATATTTGTGGAGCAGATGGGCGA	Successful
SO0195	ATGACAACAACGCTCATCCCGG	GCCGAGATTCTCTTGCGATAAG	Successful
SO0196	ATGTCGAATTCCACACTACCTTCTAC	ACATAGCACCACATTGGTCGCG	Successful
SO0197	TATGGTGCAAGTGAATGGATTGCTTTT	GCTATAAGTTGCTGTCAGGCTCTTCCA	Successful
SO0198	ATGGGTATTCGTGCACAGCAAAAAG	CCGATGTTCAACTTTATGTTGTAAT	Successful
SO0199	TTGACTAATAAAGGAGCCCTAGGC	GCGGTATAAGACTTGCGTTTGTTC	Successful
SO0200	TTGACTTTAGCATCCTGCTCATTACG	CTTAGCGAAGAACCAAAAATAAGCTG	Successful
SO0202	ATGAAAAACTACGTCGCAGCACTATTT	TAATAGGGCGATTGGATTCGACTC	Successful
SO0203	CAATCGACTCCACAGCCAGC	CTTACCTGGTTCGATGACTC	Successful
SO0204	ATGTTAAAAACAGATGCGCAAATTCAAAAAG	GACGGCGTTGACAAGAATATTATCAGTAACC	Successful
SO0205	GTGAAAAATAGCTTAGACCCCGG	TTGCAAACACCCGAGAAAATCTC	Successful
SO0206	ATGAATTTAGCAGCAATGGATCCCAC	CTTAATGCGCTCTAGCAGTACACCTG	Successful
SO0207	TTGTCGCAACCAATATTAGTATTCGATTC	ATCGCTGTTCGAGTTGATTGTGG	Successful
SO0208	ACAACATTACCTGCTTACATCGCC	TTCATCGGTGCCTGTTCGATCCGC	Successful
SO0209	TTGACCATCAGCTTTATCACAAGTGAT	CAAGTGCCAGTTCATCAAGTGATTCAG	Successful
SO0211	ATGAGCCATCCAGACATTGCTGC	TGCCGCTTCGGATTGTTTCGG	Successful
SO0212	GTGGTTCACGTCAATAGCTTCTTAC	TGTTATCAATACCCGAATTGTAATG	Successful
SO0213	ATGTCTTTCCCATACTCGCTAAAGTC	GACATGTAGACTCGTCTCCCCATTCA	Successful
SO0214	ATGTCTGACAACTGGGTAAGAAAACG	TATTGGCCTTAAACTGATTTCTCCGC	Successful
SO0215	ATGACGTCAAAGAATCCAATTCAAAAAGC	TTTACGTAGCAATACGTGGGACATCAAAT	Successful
SO0216	ATGTCCGTCAATGTCAGTTCAAGG	TGCCGGCAAATCATTTCGGAACG	Successful
SO0217	ATGGCTAAAGCTAAATTTGAACGTTCTAAG	AGCGAAAATCTTCGCTACAACACC	Successful
SO0218	ATGACAACAAATACTGAAAACCAGACTAAC	TACGCCAGTGATAAAATTGACAATTCGCAT	Successful
SO0219	ATGACTGAAGCTAAAGAAGCTAAAAAAAGAT	GCCTTTTTCGACCTGACTAAAATCGAGCTCA	Successful
SO0220	ATGGCAAAAAAGATTGATGCTTATATTAAGC	ACCCTCTACAACCAAACCCATTG	Successful
SO0221	ATGGCAAAACTAACTAAACGCATGCG	GTTAGCTGTTTCGAGAGAAGCTTGGT	Successful
SO0222	ATGGCATTAAGACTCGAAGACAAAAAAG	AGCGGCTTCTTGTTTTTGATCGC	Successful
SO0223	ATGTCTATCACTAAAGACCAAATCTTAGAAGC	CTTGATTTCTACTGAAGCACCAGCTTCAACTA	Successful
SO0224	ATGGTTTACTCCTATTCTGAAAAGAAGC	TTCCTGATCCAACTCGATATTAATACC	Attempted
SO0225	GTGAAAGACTTATTAAAGTTTCTGAAACAGC	ATCTTGGCTACCAGCCAGGTTTA	Successful
SO0226	ATGGCAACTGTAAACCAGTTGGTACG	AGACTTAGGACGCTTAGCACCGTACT	Successful
SO0227	ATGCCAAGACGTCGCGTTGTAG	CCAACGGTAATGAGCAAAGGCC	Successful
SO0228	GTGGCTCGTACAACCCCAATTG	GCTACGAGATTCAATAATCGCTTTCG	Attempted
SO0229	GTGGCAAAAGCTAAATTTGAACGTAGT	AGCAATGATCTTAGCTACTACACCAG	Successful
SO0230	ATGCAGAACCAAAGAATCCGTATCC	ACCCAAGCTAATCTGTACGTCGACA	Successful
SO0231	ATGGCTATCGGTCTTATTGGTCG	AGCTTTAACTGCAGGCTTGATGA	Successful
SO0232	ATGGAATTGGTATTGAAAGACGCGC	TGCTAGCATCTCCTCGATTTGCT	Successful
SO0233	ATGATGATCCGCGAAGAACGTTTG	CTCAGCGCCGCCGACG	Successful
SO0234	ATGGCAGTTATTAAGTGTAAGCCAACC	TTTATTACGACGACGTACGATGTACTT	Successful
SO0235	ATGCCACGTTCTCTCAAGAAAGG	ACGCTTCTTCGCTTTCTTATCAGC	Successful
SO0236	ATGGAAGTTTTAGCTAAACATCGTTTTGC	GCGATCTGATACAACCACAGTGA	Successful
SO0237	ATGGGACAGAAAGTACATCCTAATGG	TTTACCACGAGGCTTGCGCTTAGGTT	Successful
SO0238	ATGAAAGCGAGCGAACTAAGAGAAAAG	TGCACCCGCCTTAGAAGTAATAATGGT	Successful
SO0239	ATGTCTGATAAAATCCGTACTTTGCAAG	GGCCTTTGATACTACTTCAACCAGGGTC	Successful
SO0241	ATGATCCAAATGCAATCGACTCTTGAC	CAGTACTTCTGGTGCCAGCGAGACAAT	Successful
SO0242	ATGGCAGCTAAAATCCGTCGTCA	CTTAACGAGTTCACTGTTCGATT	Successful
SO0243	ATGGCGAAACTGCATGATAAATATCAAG	TTTCTTGAATGGGAAGTTAAAAGCGTCT	Successful
SO0244	ATGGCAAAAACATCAATGAAAGCACGT	CCAGCTAGCCTTACGCAGGCCAGGAAC	Successful
SO0245	ATGAGCATGCAAGATCCTATTGCG	TGCTACGTAGCAGATAACCTCGC	Successful
SO0246	ATGTCTCGTGTAGCAAAAGCACC	CTTCTTCTTAGCCTCTTTACGGC	Successful
SO0247	ATGGATAAGAAAACATCTCGCTTACGT	GAACTGGAGGCCAGCTTCACGAGCAGC	Successful
SO0248	ATGGCTAAATTAGAAGCTCAGCAAAAAG	CCCCCGAATTTCGTCAACATTCAGGCCA	Successful
SO0249	ATGGCAACTAAAACTGTAAAAGTTACTCAAA	ATCCTCCACCTTAACCATGTAGTAGACCTTG	Successful
SO0250	ATGCGTTTAAATACTCTATCTCCAGCT	TTCCTCGATCTTACCGCCAGCAGCTTC	Successful
SO0251	ATGGCAAAACCAGGACTTGATTTAAAAAG	GCGACCAAAACGATCTAAATTCGCTTTGT	Successful
SO0252	ATGAAAGTTCGAGCTTCCGTGAAG	GCCTTGACGCTGTTTGTGTTTTGG	Successful
SO0253	GTGGCCCGTATCGCTGGC	CTTCTTGATTGGTTTACG	Successful
SO0254	ATGGCTAAAGTTCCGTCACGTTC	TACACGACGCTTTTTAGGAGGAC	Successful
SO0255	ATGGCAAGATACTTGGGTCCCAA	CTTAGAGTAAAGCTCGACGATCA	Successful
SO0256	ATGCAGGGTTCTGTTACAGAATTTCTT	TAGGTCGTCTGCTAAACTAGCTG	Successful
SO0257	ATGCGCCATCGTAAGAGTGGTC	CTCAGCAGCTTCAACATCAACAG	Successful
SO0258	GTGCGTGAGTTAGCCGAAGAG	GAAACGGCAAGGTTTATTTCG	Successful
SO0259	CTGAACTCCAACTTAAACCTATTTTATACACC	TTGAGTTGCCGATTTCTGTTGGCTGTAATCAA	Successful
SO0260	ATGCAATTCGATTCTATCAGTGATTTTTTCA	CGATTTGTTACTCCTAGTTTCTTTGAGGCGC	Successful
SO0261	ATGTGGAAATGGTTACACCCTTACG	TTTGACCTCCTCAGCTTTAGCAAG	Successful
SO0262	ATGAAAAGAGGCATCAGCTTTACTCAA	GTTAGTACTCACTCGCAGAGATG	Successful
SO0263	GTGACAAATATAATTTCAGTAGACACACTG	TACGAAGCGATAATCTAGACGAATTTTACG	Successful
SO0264	CAAGATGCTGAAGCTATTTATAATAAGGCA	CTTAGCTTTAGACATAAACTCAATCGCAGC	Successful
SO0265	ATGACGACATTTTGGATTTTTATTGCGC	TTGTACTTGAGTATCCAGTACTAAGTTTG	Successful
SO0266	ATGATCCCAGAACTTGGACACTTTTC	TTGAGCGGTAGCTAATTTCGCTTTTT	Successful
SO0267	GGATTGTTTTTAAATCCACAGAAACTGG	TGCTGCACCATCCTTCGCCGCTTCAGCT	Successful
SO0268	ACACCTGTAGACACTTATGAGTTTAAATCGCC	TTTACTGTCACGCTTCAATAAGGCATCTAACG	Successful
SO0269	TACCCCGGCATGCAACAGG	ATTCAGCTTTTTTGCGCCTTTATCGAT	Successful
SO0271	ATGTGGGGTGAAACCAGATTCTATAC	AATAAACAAAAAAGCCCTAGCATAAACCG	Successful
SO0272	ATGAAGTTAGAGATGATTTGTACTGGAGA	CTTACTGAAACGCCCAATCGACTGATAAT	Successful
SO0273	TACAGCATCAGCGAGCGCG	TTTAGTGAACTTAAGCACTAATTTGCCTG	Successful
SO0274	GTGACCGACATGTATGCGTCATT	ACCTGTGTTTCTCATGCCCGC	Omitted
SO0275	GAGTCTGAATTATCAATTCAAGGTCTG	AAGGTTAAAGTGAATCTTTATGCACTGC	Successful
SO0276	ATGTCTACCAACAACTCAGTATTAGTTC	TGGTTGGATTTGTGTGCCCACG	Successful
SO0277	ATGAAGCATTTTCTATCGATAAAAGAGTTAAC	ACTAAATAGGGTTACCAATACTGCATTTTG	Successful
SO0278	ATGTCTATTGAGAACAAAAACACTGGC	CTTAGCGTTGAGCGCGCGG	Successful
SO0279	ATGGCTTTATGGGGTGGAAGATTTC	ACCCGCTTTTTTAGCCGCAATCG	Successful
SO0280	GCATACTTTTATGTTTTGCCGGATCTG	TTGGAACAAATCATCCGCTGGCG	Successful
SO0281	ATGCTTTCAAATTTATGGAAGCGTCAG	TGTTCGCCATTGACCGTAGCTC	Successful
SO0282	ATGGCGAACATAAACCTGCTTCC	TTTACTCGCTCCTTTTGCCGGTT	Successful
SO0283	ATGAAGCTCGATCTAAGTCAGTTTAACG	TTTACCTCCTTTATTTGGCTTTTCAGGA	Successful
SO0283(4)	ATGAAGACCTTACCTCTATTGGCG	TTTTCCTGAAAGTTCAATGTTGTT	Successful
SO0285	GAAAATCGGCTCATCGATGTGAAATAC	GAGTTTCTCGTTCACGATTTTTGGAGT	Successful
SO0286	ATGGCTGAAAAACGTAATATTTTTCTGGTAG	GAAACCTAATTTCTCTATGATTTGATTCGC	Successful
SO0287	ATGGCACAACAAATTCAGGTTGATTTAG	TGCGCAGCAGATAACCTGTTCTAGGGTA	Successful
SO0288	GTGACATTTCAGGGGCAAGTCTT	TTCTGAAATTTCACCGCTTGGGAG	Successful
SO0289	ATGATCAAAAAACATAGAGCCTTCCTG	GTCATCCTGCGGATCGTAAGTC	Successful
SO0290	TTGATGCTTAGCCGGATCTGGC	GCTAACGACTTGGCTAACCAGC	Successful
SO0291	GTGGAACAACTGACCGCAAGC	ATAGGACTGTTTTGAATTGGC	Successful
SO0292	ATGCGTCCATTTTTAATTGCTCCATCG	TTTGGCCTCAACTTTTGCTAACTCGAC	Successful
SO0292(3)	ATGCGAGCACAGATTAAAGCGATTG	AACTGCCTGGCCGACATTTAGCCAG	Successful
SO0294	ATGACCAAACCCATAGTACTCAGC	CACCAATAAACCAATCTTCTCGTA	Successful
SO0295	ATGTTGAAAATTATGCGAAAGCTCCCT	TGCCTGCGATTTTAACCAAGAAGAAAA	Successful
SO0296	GCTTTTTACGATGTATCGATCAAATGG	AGGTTTAGGCTCACTCTCTACCG	Successful
SO0297	GCCAACGACGAGCGTTCAG	TTCGATATATTCGAACACTTTAACGACTTTG	Successful
SO0298	ATGTTAGAACGCATTAAAGACAGCTTTAC	TTGCTGTTCGTCCTGTGGGAAGAGTGTGC	Successful
SO0299	ATGACACTCGGACAGCAGGC	AAAGGCATCGACCAACCATT	Successful
SO0300	CCCACCTCAACGAATACTGCG	TAGTTGGCGGAAACTGCCTCT	Successful
SO0301	ATGGACCAAAGCGTCGCACTC	TAAATCAGACTCTAAACCGAA	Successful
SO0302	ATGAAAAACTTCGCGGCAGGGTT	ATTGTTAGATATTTGTCCCATCT	Successful
SO0303	ATGTTAGTGCTCTTTTTAAATACTAAAAAACAACAC	GCGAGGCATCCATGCCTCG	Attempted-Omitted
SO0304	ATGGATAACATCCAGCAAGAAAAATTAAAAAAC	GAGCGTATTGTCATACAGAACCTCTGGCAGCAA	Successful
SO0305	TTGGCAAGATTAAGCACTGTCATGG	ACGATTAAGCACTGTCATTCCAGTG	Successful
SO0306	GTGGTGGTGAGCAACCCAATC	AAAGCTTTGTTTGACTAAGAA	Successful
SO0307	GTGTTATTAAATTGTGAAACGCAGCAG	GGCTGACGAGGCCACAGAGGCAACAAG	Successful
SO0308	TTGGATAACGAACAGTTTCTCGAAAAG	TAGCGTACGCCTTGGTGGCACCACGAC	Successful
SO0309	ATGCCGTTAATTGTTACAGGATTTTACG	CATACTTTGGGCAAAATGCACTAAGTTG	Successful
SO0310	CAAATACCCCTAAAAACACCTCGG	AAAAAGCAGCAGCCGAGGTGTTT	Successful
SO0311	ATGCAAGTTGAATCCACATTGTTTAGC	CTTGGCCTGCTGACGGCC	Attempted
SO0312	ATTGAACTCTATAACGATCAAAAAAACTCATTAG	AAAGAAGTAGTTAATCCCAACGGCAAA	Successful
SO0313	ATGAGTAAATCAGAAAATAAAATTGGCGTTG	CGCCGCTTTAATCTCGACGCTTGGGGTTTTA	Successful
SO0314	ATGAAATCATTAAAAGTTGCCGCAAGC	TTTATTTAACACATAACCTAAGGCTTGGATT	Attempted
SO0315	ATGCTCAAATTTGAGAAAAAGAGTACGC	ATTACTCTCTAAATACTGTGTTAATTCATTTTGAAA	Successful
SO0316	ATGACCTTATCGAGCAAAGATATTGGC	GCGGTGGTAGACAGCAGTCAACTTAGC	Successful
SO0317	ATGATCCGCATGTTTGAATATGACTCG	CAGTGTACGGCGATATGCGGCAGGTGT	Successful
SO0318	ATGGCAGAAGAGCAATTTACCGAAAC	GGACTTAGGCGTAGTCGGCTCATCGC	Successful
SO0319	GTGTTCGCCGATAAGGCCTC	ATTCATCGCACAGTAGAGAGTTCTTC	Successful
SO0320	ATGCGTGGCATAGCGATTATTTTTATC	CCAACCGATAAACAAGCGAGAACGGTT	Omitted
SO0321	AATCCTGCGCCTGAGCATTCAC	TTCATGCCCCCAAGGCGCTGGC	Successful
SO0322	GATGACAGTTACACAGAGGCTTTAAAG	GTTCCCCCTCGGCTCGAAG	Successful
SO0323	ATGAACCAATTTGATACGTTTTTTGCTCAAG	GTTCTTAATCTCTGGAGGGGGAT	Successful
SO0324	ATGAATTCAGCGACCCTACTCAC	GGTATTTTTCTGTGAAATGGCGA	Successful
SO0325	ATGCAAAAAATTCTTATTGTTGCCCATGC	AATATGCATCACCTTATCGGCATCAAG	Successful
SO0326	AGGGAAGAGCAAGCGGCAATG	CGCGGTTGCGGCTTTTGCCTG	Successful
SO0327	GTGAATCGCTATGTTGTCCTGAC	AATAACCGCTTTTAGGTTAAGGG	Successful
SO0328	ATGGGCTATTTTTATGAATGGTATTGCTC	GTGCAACCACTTAATCCAAGGGTGAGACA	Successful
SO0329	GTGCTGCCAGATGCACCATTAC	TTGAGTGAGTTGCTTACATATCAGCAC	Successful
SO0330	ATGGAAGCCACAATGAAATTAAACGCC	TAGGTGGGATGTTAGTAGTGTGGCTAA	Successful
SO0332	ATGAACCAAGAGAAGTTAGACCTACGA	ATAAGGGATCAAACTGAGCGGAGGTTC	Successful
SO0333	GCTGAATACAAAGAAGGCGTACATTAC	CTTTCTCGCTAAGTAGTAAGCGATG	Successful
SO0334	ATGAGAGTTTTCCCTGTCTACGCA	AGCTGTTTTAGTTTGATGATTCTG	Successful
SO0335	ATGAGCCTTGAATTACTGTCCAAACTG	GATTTCACTATTGAGCAAGCCAACAAG	Successful
SO0336	CTTTGGTTGCGACGTACTTTAGTC	GTTTGTCTGTGAACGAGCCGCCAC	Successful
SO0337	ATGAGCATTACCCGTTTAGATGTCG	CGCCTTGGCTACCGCCGCAATCACT	Successful
SO0338	ATGGCAAGGATGATTCTATGGGTG	GAAATAGCGGGCTAAATTTGCCG	Successful
SO0339	ATGATATCTGACTATAAAATAATCCCCTGTG	TTGGCTCGCAATCATAACACGGCCAAAGCTG	Successful
SO0340	ATGGAAATAAAATACGATTTAAAACCTGCGT	AGGCGCAACACGCTCGACGCGTTTGACCCAT	Successful
SO0341	GCTAACACACAGCTGAAATTTGAACAC	TTTTTTTACATCTTGCCGATCTTTTGTGC	Successful
SO0342	ATGAGTAATAAACTTTTCCCGCCCC	AGGCTTAGGCACGCGAACAAAAC	Successful
SO0343	ATGAGCACTGTTATGAACACCCAATAT	CTTCAGGTTCGACTCTAAAAAGTCC	Successful
SO0344	ATGTCAGACGCAAAAAAATTAACGGGT	ACGGTTGGCAATGGGGATCAC	Successful
SO0345	ATGACCCAAAGCGCAGGATTACG	CTTATCTTGGCTAAATAATTGGT	Successful
SO0346	GTGAATAAGGTGAAATCCCTCGC	GCTGATATTGGCTAAGGTTTCTTTCG	Successful
SO0347	GCGCGTAATGCCGTCACGG	GTGTGCTTGAGTGCGCGCG	Omitted
SO0348	ATGGGGACCTTGTTTTCACAATTAAAAG	CCTTACTTCTTTGTCTGCTTGGCTAGCG	Successful
SO0349	ATGGCGATAGCCTGCGTGC	ATACTGTTGGGATAAACGG	Successful
SO0350	ATGGATATGTTGTTAGCAGAAAATTCTCC	ATAATCATAAATGCAGTAAATGCGATCGAAT	Successful
SO0351	AGCGATGGCGACGAAGCATTAAC	CAGCCAACCCTTTTGCTTTGCGA	Successful
SO0352	ATGACAAACACCCCCCTACAATTG	AACTGTTGCTCCCTGCAAAGGTA	Successful
SO0353	GCATCGAGCATGAATATCACAGC	TTTTGCACTTATTTGCTGATTTT	Successful
SO0354	TTAGTTCGCGGAGCAACCACAAT	GACTACTGCTTGGGTACTGGCTT	Successful
SO0355	ATGGATAAAGCGATTAAGACGCCAATT	TTTTTTCGCTAACTCATCTTCCCAACG	Successful
SO0357	GTGCAAAAAACTTTGCCATTTAATAACAAAC	TGGGGTAACGATGTTGAACCAGA	Successful
SO0358	ATGGCAGAAAAAATCATTATCGCGACT	CAGCTCCATCACGCCGTCC	Successful
SO0359	TTGTATCTGTTTGAAGGTCTAAAGGAG	ACGATTACGGGATGTGCGGAG	Successful
SO0360	ATGGCTCGCGTAACTGTAGAAGA	TAGTGAACGGCCTTCAGCGATG	Successful
SO0361	ATGACCGCACGCGGAAATTTATTTATT	GCCTGCCAACAGATCGTTAAGCATATC	Successful
SO0362	ATGCCTATACGGCATTTAAGGTCG	ACGGGCTAAATAAGTTCCAAAGGC	Omitted
SO0363	GGCGACAAGCAATTGGCCTC	ATGAGTTTTATCACCCAATA	Successful
SO0364	GTGTTGCCTCATTTTGGAATTGAAGC	GAAACAGGCTTTAAGTTCAGCCTCTT	Successful
SO0365	ATGGGCTCCCATGTTGCACC	ATCATTATTTTTCCGACGCT	Successful
SO0366	ATGCCTGATAACCCAACTATTGCC	GATTTTATAATCAAAGAACTTACGTTTGTCTG	Successful
SO0367	ATGTGGATTTGGCAGCAAGCCG	CTGCCCACTCGGCAATAAGTAC	Successful
SO0368	ATGTGGCTCAAAGAGCACATTAACG	ACCCACTGCCAGTTTAGCCG	Omitted
SO0369	ATGGAACATTTTTCAGCTCTGCCC	GTATTGTCCTAACTTCGCCATCAA	Successful
SO0370	TCTTGGATGGCTCATGGTATTGG	GTGTGAATAAATCACTAACATGG	Successful
SO0371	ATGGAATTGATGGTACTTATCGCACTG	CAACGAGCAATTCGCGTGCTTTA	Successful
SO0372	TTGTCCTCAAACCAAACCTATTCCTC	AAGCCCCAGTATCTGCTGCAG	Successful
SO0377	ATGATCATTGACGCGCTAGGTTTAAC	AAACACGACTCCTTTAGGCAACTCAT	Successful
SO0379	ATGAGTATGAAACAAGCTGAATTCATTCAAG	GAATGTTAGTTTTGGGGCGTTATTCTT	Successful
SO0380	ATGGATCAGGATGAACTACATAAGGTC	CTGCTTATTAAACTTGTGTTTTGCCAATTC	Attempted
SO0381	GTGGATCACCAACTATCACAACATG	CTCCGAGTCTTTCAATAAAATAAAG	Successful
SO0382	ATGAGTCATAGTATCCTTAGCCCATTTG	GACTACTAAATCGTTATCGACCTTAACC	Successful
SO0383	ATGGATGCATCGGAGTTCAAAGAC	TGACTCATAACCCAGCTCCTTCA	Omitted
SO0384	ATGCAATCTACGCATCTGCAATACTAT	GCTCCGGCTAGTGCTGGTTTGAAAGCG	Successful
SO0385	TTGTCGCAGTTTGTTGCGTTTACAG	TATCAACTGGCTAAACGGCACTAAG	Successful
SO0386	ATGTCCCTCTTTAGTATCGAAAAATCAG	CTCGGTTTCATACCTTGCCCCCTCAGTA	Successful
SO0387	ATGAAAACATCCACAGCTAACTCAATAC	AATATCCTGCATTTTAGTGCCTAACGCC	Successful
SO0388	ATGGCAACTAAAAAGAATATGACCAATACAG	GCTTCTTTTGTCATTGCTCGCCC	Successful
SO0389	ATGACAAAAGAAGCTGAGGAATGGTTA	TCTTCTCTGCCCATTTTGATAATCGG	Successful
SO0390	ATGGGCAGAGAAGATAGAATTTTTTTGC	TGCATTGGCTTTCCCCTCCCATTCACCA	Successful
SO0391	ATGACTAAAGGTTGTTGGGTGTCAAG	TTCAAAATAATTAATGCCCAGCCCAG	Successful
SO0392	AGCAAATACAACACAGTCACAAAGACA	CAAATATGGCTGGACTTCTTGATAGTA	Successful
SO0393	ATGTTTGATCAGACAACTAACACAGAAG	ATTCATGCCGTATTTCTTTAATTTCTTACGC	Successful
SO0394	ATGCAGATTGGACCCTATCAACTG	ATTCTGTACTAATTCATCAAAATAATATTCCACG	Successful
SO0395	ATGCCTTGGATCCAACTCCGC	TTTGCGCGTACCTGTCAAGCG	Successful
SO0396	ATGATAAGCGTAACGCGCGTTCA	CTGGGGCACGTAGGGCTG	Successful
SO0397	ATGGCAATCAAACTAAGTATAAAAAAATGGAG	ACTTGCATAGGGTAAAAATGCCAGC	Successful
SO0398	GTGAAACTGATTTATACCGATTCATTAGTG	TGATTTTTCTCCTAACGCATTAGCTGA	Successful
SO0398(9)	ATGAGCCAAGGTCGTCAGTTAAC	AACCAGCGTCATTGCCATTTTAC	Successful
SO0400	ATGAAAATCACGGTTTTTGCGCAAATC	GCAGGCAAAAGTCTTATGAATATCCAC	Successful
SO0401	ATGAGAGCCGTAGGTTACCAAACA	TTGGCTAAATCCCTCAAGTACAAT	Successful
SO0402	GCTGAATTGGAACTCTCGGCAG	ACGGTGTTTTGGGAGGATATGT	Successful
SO0403	GTCAATGAATTTGAGTTAGCAACGGAT	TAGATATTTAGTAATTGACAAATAAAAGGTTGAACT	Successful
SO0404	GGCGATGAGCCTTATAAAGAACTC	ATCAAGCACAGGTAAATAACTGAGCAC	Attempted
SO0405	ATGAACTTAACTGAATTAAAAGACACGCC	AGACTTGGCGCGTTTCATCGCGGTGAAGA	Successful
SO0406	ATGAGCGATAAAATTATATACCTGAGCG	GATTTGTGCGTCGATAAACTCTTTTAAT	Successful
SO0407	ATGAGCCAAACACATTTATCAAATCAAAAATTTG	CGGCTGTCTACGCGTCCTGTCATGGCGAGGCGGA	Successful
SO0408	ATGCCAACACCTGCTTATGCTGC	GCTTTCAAGTATCCGATTAGCCA	Successful
SO0409	AATGGCGGCTGTGGCTTTGAAG	TTTCAATATTTCGGCTAAGTCT	Successful
SO0410	ATGACAAAACGCATCCATGTTGCC	TTGTTCCAATAACTTGGCGAGGAT	Successful
SO0411	ATGCCGTTAACCGTAAGCTGCC	TTCTTTAAAGAAGCTGTCTTCGTCGTA	Successful
SO0412	ATGACTGACTTAGTTTATGAACAGCCT	AGCACAGGTCGCTAGTAAGAATTCGAT	Successful
SO0413	GAAGAAGGTATTTGCCTAGTCGATG	GTCATGGGCGTTGTGATTACCGGAT	Successful
SO0414	ATGACTGAATTTTTCACTTTATTGGGTCAC	TAACGTACTTAAATACCAATCCACTATAGG	Successful
SO0415	ATGGCTACGGCAACGACAGTAAA	GCCGCCAACTACTTTACCCATTT	Successful
SO0416	ATGCCCACCACAGGCTTACATTT	AAAACTGGTAACCCGATTCACTT	Successful
SO0417	TTGCCAGCTTATCGTGAATATGTTGC	TAAACCAGCGCCCTCTTCACATTGTG	Successful
SO0420	ATGTGGCGACTCACAACGCC	TAAGGGCGCAGCCCGTTCT	Attempted-Omitted
SO0421	ATGAGTTTTGAGTTTGGTTGGTTTACTG	GAAGTCGCGAAGCTTTGTTAAATACCTT	Successful
SO0422	ATGGCATTATTTTCATTACTGGTCGCC	ACTCACCAACCCAAAAATTGTCAGCAG	Successful
SO0423	ATGGCCTATAGCAAAATAAATCAGCCA	AGCGCCACTCTTTAAACGGCGCAAACT	Successful
SO0424	ATGTCTGAAGATATGCTACAAGACGTA	CGCGTACTGTGGATTGATCTTGT	Attempted
SO0425	ATGGCTGAATTAAAAGAAGTTTTTGTTCCTG	CAGAATCAAAGTACGAATATCGGACAG	Successful
SO0426	GCGGATTTAGGCTTGGAAACCG	CTTTTTCTTTGCCTTTGGGTTT	Successful
SO0427	GCTTGGGCTGGTAATTTTGTGCA	AGATTGCAATGAATCAAGCGGATACTG	Attempted
SO0428	GCTGAACGGCCAAAAATAGGAGT	GAATGCTTTACCGATGAATAAATAAACTGAC	Successful
SO0429	AGCGAGCCTAAAACTGAAGTCGC	CCAGATTTTTACGCGCTCTTCTG	Successful
SO0430	ACGGACTCTATGCGCTGTAAGC	ATGCCCATATCCTAGGGTTTCA	Successful
SO0431	ATGACATCCCTTAGCATTCAAGCC	TAACACCTTGTTTAGTTGGAATAAACTTTCC	Successful
SO0432	GTGCTAGAAGCATATCGTAAACACG	TACAGCTGATTGAAAGATCACTTGCG	Omitted
SO0433	ATGCTGAGAGAACTCGAAAAAGCAG	AGCTTGTTGGGCGTGCTCTGAGTAT	Successful
SO0434	GTGCTTAAATGGACAGTAATGATGGG	TTCTTTAATTCTGCCATTTGGCTTGA	Successful
SO0435	ATGGCAGAATTAAAGAATGATCGTTATTTAC	CTTATGGTATTGCTTAGATTGAGCGTGGACC	Successful
SO0436	ATGCAACATATCTCATTTGCAAATAGTATTAAATAT	TTTATCGAATAGCTGCGTTAAATCAAAGG	Omitted
SO0437	GTTTGGTTTGACCATAGGGTCGA	TGCGCGTTGTGCTAAGCGC	Attempted
SO0438	ATGGATGGACTGACGGGGAAAG	ACGCCCTGAAGCAATTGCTTTAC	Successful
SO0439	ATGGCGCACTATTTAACCTCAATAATG	GCTTTTATTGAGGTGTTTAACGATGGT	Successful
SO0440	GATACGGGCACCACAACACC	AGGTTTTGCGCATTGGCTGGG	Attempted
SO0441	ATGAAAGTATTAGTTATTGGTGGCGGC	GCCCTGTTGTTCACGGGCGATGGCGCG	Successful
SO0442	ATGACTGTTGCAAATCATGCCAGAC	GTGACGGAAGTGGCGCATGCCAGTC	Successful
SO0443	ATGTACCGAATTGGTGAGTTAGCC	ATCCCCTGATTTATCTGCTGTTGC	Successful
SO0443(4)	ATGATGTTACTGAACAATTTTATCGATCTGT	TGAGCAACAATCGCTGCGGCGTAACCAACTG	Successful
SO0445	ATGATAAAAAATGAACTCAACCTGCCG	TTCATTCGACTTCTTGGCGTCGA	Successful
SO0446	GTGATGAGCTTTGTTGGGGTGAG	CTGATAACCATTAAGATACATTC	Successful
SO0447	AGCTCCCTTCCTCAGCGGC	TTTCCGACCGATAAGAGAG	Successful
SO0448	ATGGCGCGTTTAGCTGAGCAG	CCTAAAGGCATATAACACTATATAAGTCAAA	Successful
SO0449	ATGAAAGTTCGCAGTGATGTATTAAGG	CGATGTTTGCTGGGTTAATTCTGCCAC	Successful
SO0450	TCAGGCTACTTGATGAGTTTGATCC	AGCTTTCGCAGTGGGTAGGCGGGCC	Successful
SO0451	AATGAGATCGTTTATGGTTCTGGTCAT	AAGGGTTATCGTTAATTTGTGCTCCCA	Successful
SO0452	ATGATTATTGCTTGCCCCCACTG	ACGATAACCCTTTAGCCACTGGT	Successful
SO0453	ATGACTGAATTAGAAATAATCGATCTGGTTG	GTCGCGAGTCAGCACTTCAAGCAATTCGATT	Successful
SO0454	ATGCTAGGCCTGTGCTTAGGC	ATCCGGATACTGGGGAGTGC	Successful
SO0455	ATGAGCGATTCCGAACAAGGCC	TCCTTGCGCTGCAAGACGTTTG	Attempted
SO0456	GCCGCGCCAGCCTTTATCA	GAGTGCACCAACTTCTTTG	Successful
SO0457	GTGTTATATAAGGTGAGTAAAGTCGATATC	AAGCTTGTATTTTGAACAGATTTGGGTATAT	Successful
SO0458	ATGAGTAAAGAGCAAAAAAATCGCAAAGAG	CTTAACGTTATCGAGGAGACCTTTAG	Successful
SO0459	TTGAATACTCTACTCTTAGATAAAGGTGAG	CCTACGGGTCGATTTTCCGAG	Successful
SO0460	GTGAACCAAGGGGGAGTTGG	TGTGCTCATCGACATTGACA	Successful
SO0461	TTGCCTTGCATAAAAGCCAGCCA	TTGACGTTGTTTGATCGCCCGAT	Omitted-both
SO0462	ATGAAGGGAGCGGGTGGAAC	TTTGGGATCATTCTGCTCAG	Successful
SO0463	ATGCGTTGGCGTGACAGTGAC	TTTGCCATTAAAAGTATTGCA	Successful
SO0464	ATGGCATTTGAAGATAGGTTTCGGC	AAACTTTGCACTTACGACAACACCA	Successful
SO0465	TTGGTCGGGTGTGGGGTGA	TTGGTCACTTAAAGCATTA	Successful
SO0466	AGCATGCTTGCATCAAAGCAACAC	ATGTGTTGGGTACAAGTTTTCGCTAAC	Successful
SO0467	ATGGACGTATCTTCTTTACTAGACGG	ACGCGCCTCTAAGCGGGC	Attempted
SO0468	GCCGGAGGGATGCCAGATC	AAACAGGTAATCGGCACCT	Successful
SO0469	GCATCTGGCTCAGACGCTGG	CGATTGCTCACAGGTTCCGC	Successful
SO0470	AAAAATGATGATAAGGAAGATGAGATCACCC	TTTACGTCCTAATACTTTAATCCCTGCTTTG	Successful
SO0471	ATGCCGTGTCGACTCACGC	GCCAGACTTTTCTTGCGGC	Successful
SO0472	GCGCTAATCATATGTTTCTCCAGTTG	ATCTAAGCGGCGCTGCACCTTATCTG	Successful
SO0474	ATGAAACTCACCTGTTTAACTCAACCT	GGCTTTTACTAACTTAGTTAAATCCGC	Successful
SO0475	TTGTATTCTGCGCCACCTTTCTTTAG	GATTTTATCAATGGGTTGTACGAATA	Successful
SO0476	CATTCACTGCAAAACAAACTGTATGAC	TTGAGCGTATTTGGCGATCAGTTTTTC	Successful
SO0477	CAGGAAGGCCCCAATATGGG	AACTGATCGAGTCGCTTTGTCGG	Successful
SO0478	ATGATTCCAGAAATCGGGCACATATTG	TTGGGTTACCGTCTCCCTTGC	Omitted
SO0479	TCCGATGCTAAATCGGATGGTAAAG	CATTTTAGCGTTGTAGCCATTACCATC	Omitted
SO0480	GGGGGTGGTTCTGAAATGTCAG	TGGCTTTTCTGTTGCTCTTCCT	Successful
SO0481	GCCCCAAGCCTTAAAACCGATG	GTGAGCGGGCATCATGCCC	Successful
SO0482	ATGGCAAGTTTAGGGTTCACCATC	ATATCCACTTTCATTCAATTTTAT	Successful
SO0483	GAAGATGCTGACAGCGCCC	CACTCCCAGTTTGACGATT	Successful
SO0483	GAAGATGCTGACAGCGCCC	CACTCCCAGTTTGACGATT	See plate DM
SO0484	ATGGATTTTACCCTAGGACTCTCCC	AATCGCGTAATTTTGGCCAGCTAAC	Successful
SO0485	ACCGATCACCAACATAAGGCCG	CTTATCGCCAGCTAGCAATTCGA	Successful
SO0486	CAGGAGTTAAGGGTTAAAGATACAGC	TATTCCATCTCCCTCTGTGATCAGTC	Successful
SO0487	ATGACAAAGCAAACTGCCGCCC	TGCCACTAACTCCGATTTAACG	Successful
SO0488	GGCAGTTTAGTGGTATCTGAGAGC	CACCTCTTGCCGATTAAAAATAAA	Successful
SO0489	ATGATTGCGCTAACAACGGGCAA	AAAGGTAAAATCAGTCATCTTGA	Successful
SO0490	ATGCATAAAATTACTTCATACCTAATGCTAG	GAGTTTGACTTGGGTGTACTGAGTCCACGCC	Successful
SO0491	GACACCACCAAAGATACCGTCG	CCAGATTTTTACCCGTTCCTCTG	Attempted
SO0492	ATGACCACCGAAAACCGCTATTTTTAC	AACCTGTGGTCTATGCAAATCAAACCG	Successful
SO0493	ATGGATGGCGAACTGGCAGTTAA	GTAATTAAAAGCTAAATCAACGT	Successful
SO0496	GTGCAAACCCTCTTGATTACTAGTTC	ACAATGGGCATTTTTAAGTCCACTCTT	Successful
SO0497	ATGGCAAAACATATCAGCTTTGGCAC	GCAAACAATCCCAAACTGTTCGG	Successful
SO0498	TTGGTGGTTAAGGGGCGACTAG	AAAACTAGAAATTACACCCAAA	Successful
SO0499	GTGAATCACAAAAGATTTTTGCCTGTC	GTTGATGTAAAAGTGCTGACAGCTTG	Successful
SO0500	CAATCAGCCGACACCATAAATGTC	GCTCAATTTAAAGATGGAGACGCT	Successful
SO0501	ATGAGTGGATTTCAGGTTGTGCC	TTTACCCAAATTGTCGGCTAACT	Successful
SO0502	ATGAACGGAAACAACAGTATCAATATGAATA	TGGTTCTATCTCTATTTTCGGGCGCTGAGCA	Successful
SO0503	ATGAATCCAGAGCTCATCACTATGC	AAAGACTAAACCATAAAGAAATCCA	Successful
SO0504	ATGAAAACCATACGTTGTAAGATAGAGAAAG	TTTGATAAACGCGAAGGCATCGCCGTAGAGA	Successful
SO0505	ATGCGTATTGATACACAAGAGCAACTG	TTCATTCATCCGTTGAGATAGAGCTGC	Successful
SO0506	ATGAGTTTTAAGGATTTACGCAGCTTTATTG	CGATATCCCTAACTCATCCCAAATTGAGTCG	Successful
SO0507	GTGGAAATAGCCTCTGCAGTGG	CGCTTCCAACGCTGGAAGATC	Successful
SO0508	TTGACCCGTGCTCGGTATCTC	TTTCACTAACTGCTCTTGATA	Successful
SO0510	AAGGATAACCAAGCTCTCACCTTAAC	ACCCCGTTGAATGGTGATATCGG	Successful
SO0511	ATGGCCGTTGACCTGCGGA	AGAAATCTCGATTAACGTAAATAGGGG	Successful
SO0512	ATGAATCATAAAGTTCTGCTCATCAATGG	GGTCGCGGACTTCAGTCTTTTAATTGCCG	Successful
SO0513	ATGATAAAAATCTCAAACCGTGTGGAAC	ATCCAACTTAAATTGGCGCATCGC	Successful
SO0514	TTGCCCGTTCGCAAAATAGTGTTC	AAACGTTGAACGTTTAGCAATCCAAGC	Successful
SO0515	TGTGCGCCAGAGGTGGGTAG	CTTAAATACGCAGTGTTTGG	Omitted
SO0516	GGCAATGGCGTTGAAGAAGCTG	AACTATGGGTGGACGATATTTA	Successful
SO0517	TTGGGGATAAATAAAAAGGCTTATTACGG	AATATCGTCCACCCATAGTTTAACTTTCA	Successful
SO0518	GCAAATTCAGTTTTACCAGCCCAAG	CCTCACGATTGACTTTGCTGGCACG	Successful
SO0519	GGAGAAGGCCATGATCATGCTG	GTGGGCATGAATATCAAAACCTGC	Successful
SO0520	GCCAGTGTGGCCATGTTGC	ACCTAGCTCATCGATACGTTTATCG	Successful
SO0521	ATGATCGCAGTCATTTTTGAAGTCGTT	CTCGGCGGCCTCATGCAAAGTTTCACT	Successful
SO0522	ATGAGCTTAATTCAAGAGTTCAAGGCTTTTG	TTTTTCCTGTTGTGCTTTGAGCAGATCGCGG	Successful
SO0523	ATGGATCTCAATCGCGTGCAGAT	TCTTTGCTGGTCAATAAATTCTG	Successful
SO0524	GTGCCGGGTTATGTCGTTTTATC	ACGACCTAAAGTCGCTGCTATCG	Successful
SO0525	ATGAGTGCCGTCGGAGCTG	ATCGATTACCGCATCATGGGCC	Attempted
SO0526	ATGCCGATACAAAATTCCATTCAGTGG	CTCAGGCTGGTAGCGCATATCAATGTG	Successful
SO0527	ATGTCAACGTCAGCGGACTATAAAATC	GGCGATGACTTGGTGATAGGTTTCCAC	Successful
SO0528	GTGTTAATTAACTACATTGAACCTGTATTTAG	GAGTCCGCGCTGCCATTCC	Successful
SO0529	ATGAGACATTTAAAAGCATTCTATGTATTTCATATT	CACAGGCTTTGCGGCCTTAGCGGTTTTGGGTTGACA	Successful
SO0530	ATGGAGTTATTGAGTATTGTGATATTTGGG	ATCGTTTGTTGATAATATTACGCCAAAGG	Successful
SO0531	TTGGCTCAACTTTCCGAGCAATC	ACCTGGTATCGTCTTAGGGGGAA	Successful
SO0532	ATGCAACCCGTCACTTTTTTTAAAGCC	ACAACACGCTTTTGCTCGCTCAGGTCG	Successful
SO0533	ATGGCTGCTAAAGAGGCTATTGATC	ATCAACTAACGGATGGGCAAGTACA	Successful
SO0534	GCCGTTGCCGCGCTTGAAT	AGATTGAAACCAGTGCCGCGTG	Successful
SO0535	ATGTTCCAAATATTTACTGATTTTGCGACTT	AAGATAAGGTGCTGCAAAATTAAACATCCAA	Successful
SO0536	ATGAAACAAGTCAAAGTATTAGGTAGTGG	ATCCCTTAGCCATCCTTCAATTTCATCTC	Successful
SO0537	ATGTTGATTGTGAGTTTTATATCATTAATTTTTAATATGT	TCCATTGGGGTTGGCAATGGCGGTGTCATCGCTTAAGTAA	Successful
SO0538	ATGGCAATCAAAATCGGCATTAATGGT	GCGCGGCAAATCAAGCTGGCCGACTAA	Successful
SO0539	ATGTCTGCCGCCAAGCCCT	CGCGACTTGCCGAGGTAAT	Successful
SO0540	GCACAAACGCAGCCCACGT	ATAGCCAAGTAGCCCATAT	Successful
SO0541	ATGACATTGCAGTTTTTAGGTGCAGC	AGCCGTCACCCATACCAGTTTGGGTA	Successful
SO0542	ATGTCAGAGTCGTTAGCCCAATAC	GTCAGAGTTATTATCAAATTCAGT	Successful
SO0543	ATGGCTCATATTACTGAAGTCGTGC	GAATAAGTCGTCATCTCCTAATGCA	Successful
SO0544	ATGGACACGGATCGTTTTCCCG	TATCCCCTCCTTGTTGACTATGTG	Attempted
SO0545	GTGTATATGGATTTACTACTGATCGATG	CAATTTAGAAAGTAACGGCGTGATGTA	Successful
SO0546	ATGAAAATCGGTATTTTATCTCAGTTTCCTG	AGCAATCACAGGACGATTCGATTTTTGGGCT	Successful
SO0547	GCGGTGTCTGGCAATATTGGC	TAAATCAAAACTATAGGAATAGCCTAAAGCG	Successful
SO0548	ATGAACAAAACAGAACTTATCGCCAAAATTG	GTTCACACTGTCACGCAGGGTTTTACCTGCT	Successful
SO0549	GTGACTATGACTCATTTATCGCCTAG	TTCTTCGAGCAGTTGATATAAGAGTTG	Successful
SO0550	TCCTTCGATTTGTTCACCTTAGGTG	AGCTTTTATTTTTGCGGTTAAATAA	Successful
SO0551	ATGACAGAAGTAGAATTTTGGGGCTTA	AAACGGAAAACGTGCACTAAGCTCAGG	Successful
SO0552	GCGACACCCACAGCAGAAC	AGAGCGCAAACAAGCATTC	Successful
SO0553	ATTTGGTGCATCTCTTCAGGGGA	TTGCTCGTTACGCATCTCTTGGC	Successful
SO0554	GCCGACGAGGCGAAAACCG	TAGCTTAGGCGCGACAGTC	Successful
SO0555	ATGACGAGTTTAGATCTGGCAAAAGAG	AGCACTCAATGCTTGGGGACTG	Successful
SO0556	ATGCCACAGACAAAGGTTATAGAGC	GCTCTGCTTTTTAAAGGCGTGCAGT	Successful
SO0557	GCACCTTCGGATAAACCGCC	GTCACAGCGCGTCTGCCAA	Successful
SO0558	GTGCAAGATAAAAATTTCGATAAACTCGC	TTCAGAGTGTGTTGCTGTACTTTGCCCCA	Successful
SO0559	ATGCCGTCGCTGTTTTCTCTTTATC	AAGCTGCACTTCACCGCTAAGATGC	Successful
SO0560	ATGCTAACCGATATGGAGATTTCGC	ACCGAGTCCAATAATCTCACCATCG	Successful
SO0562	ATGCTGTGCTCCCATTGCCAC	GCGATACTTTTGCCTTTGATC	Successful
SO0563	GTGCACAGTGTTATTCAAGCCAAATAT	TTGAATGACCTGCTCTTGGCTTTCTAA	Successful
SO0564	ATGAGCGCCAATATTGACGACATG	GAATTGATGCGCACCGTGAGC	Successful
SO0565	GAGCTAAATGTGTTTGCCTGCGA	TTTCACCCCATTTAAGAGGGAAATCG	Successful
SO0566	AAACAAGTGCTTAAGCGTGGGATC	GCTTTGGGTATGGCTTACCCTTG	Successful
SO0567	TGCCTATTACGACCTCGTCACC	TACGTCATCAGCCGGGATAGTT	Successful
SO0568	ATGTCTATTGAAAGTCAGTTAAAAGCCC	ATGTGGGAAGCCGTCGTCTTGTTCGTCG	Successful
SO0569	ATGTCAAACGATCAAAGCGCAATGAAC	TTCTGCAGAGGTTGGTGCGCAATGCAG	Successful
SO0570	ATGACAATCTCTGTACTCATCTGTGACG	ATCGAGTAAATAACCGAGTTTATAGCTC	Successful
SO0571	GTGATTATGTTAGGCTGCAATCTAAACTCT	TGCACAGATATACATGCTGTAGGTAAGCGG	Successful
SO0572	ATGGGTGAGCGTTGTGTGCAAG	CCAGCCAGACTGGCGATCC	Successful
SO0573	CCAGAAACAAGCCCCCAACC	ATGTGCGCCGCTCATTCGG	Successful
SO0574	GTGCCGTCGTTACTGCCATTG	ACAATTCAAACGCCCAGTAAA	Successful
SO0575	ATGCCGTTTGCCTTAGGACAACG	CACATGGCTCACCAGCACC	Attempted
SO0576	ATGGAACAAGACGACAGAAAGTTGTTT	GAGATGTTCTTCGGCGTATTCGGCCAA	Successful
SO0577	ATGGAGCAGCGCGAAGAGC	ACGGTGATTATGCTTGTGTTTAATCCA	Omitted
SO0578	GCTACTCTGCCGAGCACTC	GATTGGCGAGCCTGGCGG	Attempted
SO0579	TTGCAAACACCCCAATTACAACATTTTTAC	AGCGCCTATTTCTTTGGGATTTTTAGGGTA	Successful
SO0580	GTGATTTATTTTATGGGGATAAAATGCGC	GACTCGATACGATTTAACTTGATATAAATCA	Successful
SO0581	ATGCCCGCCCCAGATAAGG	AGACAATGCTTCTTGCACC	Successful
SO0582	ATGGAACCTGGTTTTTGGCACGA	TCGCCGTTTTAATAAATACACAG	Successful
SO0583	ATGTATGTTTGCCTTTGTCACGCC	AGCGACTTCGTAGTATTTAGGTTC	Successful
SO0584	ATGAGAAAAAAACTGCCAGTAACACAAC	AACTTTAAAACTGCGTTTTAAAAACTGTCCG	Successful
SO0585	ATGGGGCACAAGTTACTCTTACTGA	ATAGCCCTGAGTAAAATCCACCTGA	Successful
SO0586	ATGTTTGATGAGTTAGTCGCCATTATTAG	GGCTTGGCTATTTCGCTGCGCCCAATAGC	Successful
SO0587	ATGCTTATTTTTGCTCACCGCGG	TTCGAAATAACCGCGATAATCCG	Successful
SO0588	AATTCGCCCTTGCAGTTGGATAAG	ACTGCGGATTATGCCGACCTG	Attempted
SO0591	GTGAGTAAAAAGAAACCCCTAAGCC	TTCATCGCTTTGGGCGCGG	Successful
SO0592	ATGGCGGCAGACGCAAATAATCT	AATTTTAAATACTTTGCTACGGT	Successful
SO0593	ATGAAAAATTCTGGTTGCAGCTTATCC	TCGCTCATTGAGAATAAGTTCAGTTTTTAG	Successful
SO0594	TTGCATTTTATGGAAAACAAAACACCGAG	TAATTTGCCCTTCATGGTGCCATCTAATT	Successful
SO0595	ATGATCTTGCTCAATTATTCGCAATGTTTTT	GATATCATCCATCCGAATGGTGC	Successful
SO0597	GTGGGTAAACTCGATAAATCTTGTGC	ATTTTGCTGCTTTTTGCATGGCATCT	Successful
SO0598	ATGGCACAAGATTTATCGAGTTTACCC	GAGTAAATCACTATTTACTAATTGGCGAATA	Successful
SO0599	ATGACAGAGTTAACCTTTCAATTAAATAACG	TTTTATCGCGGCTAATAGCGTTTTACC	Successful
SO0600	GCAAACCAGCTCGAAAGTGTGC	ACTCTCAGGAATCACGAGTGTTTG	Successful
SO0601	ATGGGGATCCAAATCCTTCCGC	TTCAATTGCTTGCTCTTCTAAC	Successful
SO0602	CTCGAATTAGCCGAAAAGCATAATTGC	GCGGCAATGACGCATAAGTGTAACTAA	Successful
SO0603	ATGGCTAAGGGGCAATCTTTACAAG	TTCGCCACTTGGCATATCGTCTTGC	Successful
SO0604	TTGTTTGATCGTTATGAGGCGGG	ACAAACAGCCTTTTCTATCGACG	Successful
SO0605	ATGGCTTGGAACGAGCCCG	CTCCCTCCCCTGGCGAGCA	Successful
SO0606	GAAGGCGAACGTGCGATTGTG	TTTTTTCGCAGCGCTGCTCTTCA	Successful
SO0607	ATGGTTTATGCCTATCTGACCGTC	GGGAGATTGCGTGTTTTTTAAAAA	Successful
SO0608	GTTCCTTTCATCAAGTCGTGGAATC	CGCCACTCCTTTATCTACACCGATG	Successful
SO0609	GCTGGCGGACAAGTACATTTAGA	GTGTACATCTTTCCAGTACTCTT	Successful
SO0611	ATGGCTGTTGCTGCCAACAAACG	CATACCCATGCGCATTTCGCG	Successful
SO0611	ATGAAAGTGTTGACTCCAAATCGTCC	TTTAACTAAGGTTAAATGGCTACGACG	Successful
SO0613	ATGTTGCTGATGATCGACAATTACGAC	AGTCGATTGGGATAAAAAGTTCGCTAA	Successful
SO0614	ACTGAAACGGCGACTCCCG	CTTAAGCTCTTGTTCAAACAGCTTGTA	Attempted
SO0615	GTGGCGATTTCGGTAGCGG	CAGCAAATCTAGCTTTCGATAGTTTTG	Successful
SO0616	ATGCCAAGCTGGCAAGCTTCTG	ACGAATCAGCTTTGAAAGCACAAAATG	Successful
SO0617	ATGAGCGTTGATATGAAGTTGAATCGT	GGCTGCGGCGATACTCGCCACAGCACG	Successful
SO0618	ATGTTAATCATACGTCCCATTCGGG	CATTGCCAAAATACGGATTTGATCG	Successful
SO0619	ATGACACATTTTATTAAAGGCCAGTGG	CGATAAAGTTAATCCAGGGCTTAGAGT	Successful
SO0620	ATGCACACCGATATCAATGCGTTATTT	GGCTTTTTTCGCGTTGGTGCTC	Successful
SO0621	CTCATATTATTTGAGTCCATGCTGCG	ACTCAATACCAGCTCAATACAGAGTC	Successful
SO0622	ATGAAACTGCTACTCGTTGAAGATAAC	TGCAGCCACGCCGTGGAAG	Successful
SO0623	GAACCGATTGAATTAGAACATTATCAAGC	ACGAGTAGCAGTTTCATGTTTTCGACATT	Successful
SO0624	ATGGCTCTGATTGGTAAGCCAAAAC	ACGGGTACCATATACCACAATGGTT	Successful
SO0624	ATGGCTCTGATTGGTAAGCCAAAAC	ACGGGTACCATATACCACAATGGTT	See plate DM
SO0625	TTTTCTATCCCGCAGCCAGCAAA	CTCAAGCAAACGCAGCGTCTC	Successful
SO0626	TTGTTTGCTGAAGTCTTAGTATCAGCC	AAGCAGCAACTCATCCCAACACACTGA	Attempted-Omitted
SO0627	GTGTTACAACGACTATTTCTTGGATTTG	TTCGAGTGGCCAAGAATGTAAGATGTGA	Successful
SO0628	ATGTCAGATGGTTTAGCAAATCCACTC	CAGCAGCCAAGACTCGGCC	Successful
SO0629	TTGGCGCGACAATCTGTCGC	CAAACCTGCAATGCTTAATTTATAAGTGATT	Successful
SO0630	GCAGAGGCGACCGATTGTG	GAACTGGTAAGTCAGCTTA	Successful
SO0631	GTGTTATTTTTTGCAGAAGCACTTTTAAAGC	CAGGGTCAACAGGGAAAAATGATG	Successful
SO0632	TTGAACAATCTACCTATTCATTCCTTACTG	TGACTGAGATAAACCTAAGGTTTTCTTC	Attempted
SO0633	ATGACAACTCATACGACAAAAAAAGCG	CTGACCTAAAATCTTCTGCCACC	Successful
SO0634	GTGTTTAACAAGGATATGCACTGCG	GTAATACTTATTTTTAATAGGTAAAGCGATAATAGC	Successful
SO0635	ATGTTTAAAACCGCAGCCGCAGT	AGTGCGATACAGCACTTTCACCA	Successful
SO0636	ATGAATACGGTACTTCTCGACAAAGAT	GCCCAAGCTTGCTCTGATATCTGCTAT	Successful
SO0637	ATGGCAACGACTTTGCCTCGC	TTGCTGGGTTTTGCTCTCATAACG	Successful
SO0638	ATGAACAACAGCCTCGTTTTGTGTC	CATGGGTATTATGGTGTTAACGTGC	Successful
SO0639	CATAACCATTCAGTACAAGACCCAAAC	GCGTAAATCTACCTGAAGGGCC	Attempted
SO0640	ATGTCAGATTTACCCAATGATTATGCC	CAATGTTAATACGACTTTCCCCCGATG	Successful
SO0641	GTGAACACTAAAAAAGAAAGTGCACTTTC	CTTCACGTCCTTACCTATCCACA	Successful
SO0642	ATGCTTTATTCATGTTCTTCCCTCAAC	GGACTGCATCAAGATGTTTGCACCCTG	Successful
SO0643	ATGAATAAAGCATGGTTCAGCCCTC	CTTGGCGGCTTTTTTCGTCTCC	Attempted
SO0644	ATGAAACATAAAATTGTCGAAGTTAAAAATGTATTG	GCGCCTGAACTCTAAAAACAGTGGCTGATCGCCCCA	Successful
SO0645	ATGGCAAATAACACAAAACGGGCTTG	CGCCACATCATTTTGAATCTCCTGAT	Successful
SO0646	ATGAGACACCATAACCCCAAATTCG	CTCCTCATTCCAACGAACGGTTACA	Successful
SO0646	ATGATGTGGCGTGACGTTATGGC	GTTTTGTTCCTTCATCACTCGAT	Successful
SO0648	ATGACCAGTCAACAAACTAATCAGCAG	AAGCGTGCTGATATCCAGTGGGAGTTG	Attempted
SO0649	ATGACCCAAGGTATTCAACATTTACTC	TGCTTGAGTGTTCCGAAGTGATCGCTT	Successful
SO0650	ATGACCCCTTACGCAAAACGCTT	TTCGTCATCCTCATCGGTTGTCG	Successful
SO0650(1)	ATGCTAAAAACGAATCAAAAAGCCCCT	CTCATAACCATGGCCCTCATACTGTGC	Successful
SO0652	ATGAGTAAACTTAAGCATGATACGGTGA	AAACAATCTCCTCTGCTTCCTCGCTACA	Successful
SO0653	TTGTACTTGGTAAGAAATATGGAACATGTAG	AGATTTGATTGGTCGCCCCTCAGCAGCATTA	Successful
SO0654	ACCTTGTATGTCGTAACAAACTCCG	CAGCTGAATAGCTTGAATCTTGATA	Successful
SO0655	ATGGATTTTAATGCAATCGCTAAGGTAAC	GTTTTCTAAGTGTTTAAGTAGCGCTGA	Successful
SO0658	TTGACCAGTACAGCCTTCATTTCAC	CTGTTCATTCGGCACCTCTATAGCT	Successful
SO0659	CAGCTTACAGATAAATGGGAGGGCA	TTGCGTTAACCCTCCGACTGTGAGT	Successful
SO0660	ACAACAAGAAACCAGCTTACCCAAG	GCGATCAGAGACAGCATCAGCTCGG	Successful
SO0661	ATGGACGAAAACGATTGGGCGAG	TAAACGCGTCCCATAGCGCTGCT	Successful
SO0662	ATGATCGAATCGTTATTTGAATTTTTCGGC	GTTACCTCCTTTGTGCGTTTGAGCTAGTTC	Successful
SO0662(3)	ATGTCGATACAGCAAATTATCAATGAGC	TTCCCTCGCACTGGGACGCTTAATGCCA	Successful
SO0664	ATGGCCGTTAAACCGTTAACCGC	TTTGCCATTGTCAGCTCCTTTAGATG	Successful
SO0665	ATGGCAAATGAAACCCGAGGCC	GGCAATCCCCAATATCTCGCGT	Successful
SO0665(6)	TTTGATCCCACGTATGAGGCTAG	CCAGCAACCTCGCTGCAGTTGAT	Successful
SO0666(7)	ATGCAAGAGAAAACAACGGAATCACG	GGCATTTGCCATTCCCCACAGTTCAG	Successful
SO0668	ATGCCTAAACAAAGAGTGCCTGAAAC	TCCCTCCAGCTTGCCCTCTAACAGTT	Successful
SO0669	ATGAACAAGGTTGAAATCGTCTTAAGTG	ACTCAAATACTCCCCCAAGATCCCTAAC	Successful
SO0670	ATGACCACCAATCCCCCTAAACT	ATCAGAATCTGTCACATCGTCTGAAC	Successful
SO0671	ATGGGATGCACAAGTTTTTTCAACGAG	CTCATGCCCACCCTTTAATCTTTC	Successful
SO0672	ATGGAAAAGGAATTTATCGGACTATTAGG	GTTAGATGTCTTTTGTGTAACGCGCATCT	Successful
SO0673	ATGCGGGAGGTGGATTTGCC	CGGAACGTAACGTCTTAGAT	Successful
SO0674	GAAGATGGCTATATTCAGGCATTGC	TTTTTGCTCCTGTTCAGCGGCTAAT	Successful
SO0676	ATGGCCCAAATTTCTGATCAAACTCAA	TTCACCGTCAGCGTTAGCGGTAAATGC	Successful
SO0677	ATGGCTCAAGTGATGTACGCCAC	GATAAACCCCTTAGCTGACTTGC	Successful
SO0679	ATGAATGGATTATTAGTCGCAGGCAAC	GGCATCCAGCTCTAGGTACTCGAACGG	Successful
SO0680	ATGGCTGATAAAACCTTAGAACTCGC	TGATGTCGCCTTAATCTGCTCTAAC	Successful
SO0681	ATGATCACCCTAGACACCATTCAATTA	AACAGTGATTAACTTGATGGTGATGGC	Successful
SO0682	ATGGCAACTTCCCCGACTCC	TGATTCGTTGCCAAAGAATGACAGC	Successful
SO0683	ATGGGATTACCAGTTACCGTTTATCG	AGTAAAAGTGTCCAGTTTGGGTTGAC	Successful
SO0686	GTGAACTGTTTTTCACTTATTTCGGGG	GGCATACCAGTCACCCGTACTAATCCA	Successful
SO0687	ATGCCTAACATTATCGATGTAAAACCC	TGGGCGGATCGTCACTTGATTACCGTT	Successful
SO0688	ATGACAGCCATTGTTATCAGTTTTGATAC	TGCCCCGACTCCACTAGCAGCTTTATTCC	Successful
SO0689	ATGAGCAATATCTACCAACGCTTAGC	AATCTCTATTTCTACATAAGTCAGAT	Successful
SO0690	ATGCCAAAACCGATCATCCCTTG	CCAATTCCAGATAAGTAGCTCTTGC	Successful
SO0691	ATGTATAACACAGCAAAGAAACAGGTTTG	ATCGTCGAAATCATCGCCCCAAT	Successful
SO0692	ATGAAGATTGGGGCGATGATTTCG	GTCGCTATCAATTTGATACTGAAAGCT	Successful
SO0693	ATGGTGCGTTTCAGTGTATTAGATCC	GCTTTCAGTATCAAATTGATAGCGACT	Successful
SO0694	ATGTCGAACCCTGCGCAGC	GCTGTCGATACGCCCCGC	Successful
SO0695	ATGGAACCAGCCATCCTTATTATCAC	TACTAGGGACGATGTCTGTTTTTGAG	Successful
SO0696	AATAACTTTGGTTTTCTAAAAAGCGAACCAG	TTTCACCAGATGATCTAAATGGGCTG	Successful
SO0697	ATGCAACCTCAGTATTTAGTGGTCAG	TGGCTGAGTGTTATCTTTTATCCAATC	Successful
SO0698	ATGTTTTTAATCCTATTTTTAATATTTGTGCTGATC	AACCTTAGGCTCTTTAGATTCAGCC	Successful
SO0699	GCAATTTCGGGTCCGTTAGCTC	TTGAATCACCTTTTTCACGGTTTTCTTC	Successful
SO0700	GTGAAATGGCCAATCGATAATTGTAAC	TGGCATATTTACGTTAATTTTACTGCCAG	Successful
SO0701	ATGAAAACAGAGGACCTCGCGTT	GGTGACACTTTTAAAGCGAAAGCG	Successful
SO0702	ATGAAAGACAGACACGGGCTGC	AAGGGTGTCGGCGGTTGTG	Successful
SO0703	ATGAATATTCGTCCATTACATGACCGC	ACCTACGATGGCCATCAGGTC	Successful
SO0704	ATGGCAGCTAAAGAAGTTGTATTTGGT	CATCATGCCGCCCATTCCG	Successful
SO0705	TTGAATGGGACTGATATTAAGGCTAAG	ATACCAGCCGTTAGTTTCGGTGT	Successful
SO0706	ATGAGTACAGCTAAAACGCTTACGC	CACTTCCACATCCCTGACCTC	Successful
SO0707	ATGATCAACAGCCACTTACACAGAAAA	ATTTTCAGTTAACTCTGTAGTTAATTCTTCAG	Successful
SO0708	ATGCCAGTATCAGACCAGCTTATC	TAACGACACACGGTCACTGTACA	Successful
SO0709	ATGTTATATAACAAGCTAACAATAGAAAATTGGAAA	CACTCTCAGTAAGTCGCCATTATC	Successful
SO0710	GTGTCACTACTCAACAAAACAAACTATAG	GCTTGTTATATAACATTCTTTCCAATGGG	Successful
SO0711	ATGCATAATAAAGAAAAAATTGTGGTGTTTATAGAT	ATTGACAATCGGTTTTAACATTTTCTCATCT	Successful
SO0712	ATGTGCTGTCTGGTAGCAAGTGC	ATCCAAATTGATTTCGTCTTCGCCAAA	Successful
SO0713	GTGACAGAAGTTCACCATCCCC	GACGCTCGTCCCTGATTCG	Attempted-Omitted
SO0714	AACGAGAGCAATAAATTATTGAATATGTGCA	TTTATCCTTTCCGAGGTAAAAGTATTCC	Successful
SO0715	ATGGATCTTAATCGTCGAGTTTTTATAAAAG	CACCACCCTAACGGCAATACG	Successful
SO0715	GCCGAGTATCCCGTGGACC	TTGAGATCCCTTAGCGGCAGG	Successful
SO0717	GAAGGTTATCAAGTCGATATCGAGC	ATTTGCACTGAGATTGGGGATGTC	Successful
SO0718	GCTGAGGTTAGCGAAGCTAATCA	CTGGATGTTTTGCAGGGTTGCG	Attempted
SO0719	GAAGAACAAGCTAAACCACTGATTAAC	AAACTGATAATTCATACTCAGGTTGAAATAAC	Successful
SO0720	AATGAGCTGCCAAGCAAGGATAAAC	TAGCCGCGGATCTGCCGAT	Successful
SO0721	ATGAATCCGATTATTGCCATCTTAAAAGAAC	TTTTTGTAGCTGGGCTTTGGCGG	Successful
SO0724	TTGCTGTATGCCGTTAAGCAGCA	ATTTTCATGATAGTTACCTAGTTTCGTCC	Successful
SO0725	CAAGAGCAAGCAACAGGTAATCAATTT	GATGTCGAAGCGATCGGCG	Successful
SO0726	ATGCAACATTGGGCCATTTTTGCAAC	TGGGATTGGCATCCTTTGAGCCAACT	Successful
SO0727	GCCGACGAGTTTGAAGCCTTAG	TATTGGGTCCTTATCATTTGGAGTCG	Successful
SO0728	ATGATTATCGCCCTGCCTATTAGC	TTTTGATAATCTAAAACCACTGTATGCTATG	Successful
SO0729	ATGGAGTTTATTGTCATTGTTTCCCCA	AATGAGCAATCGCCGTAACTCATTTC	Successful
SO0730	ATGAATCAATTGTTCTCTACTCTGACTAC	TTTATTCTTATTCTTGTATAAATCTATTGCAAAATAGTTG	Successful
SO0732	GTGTGTCAGGTACTAAAACCGCA	TTCTGCATTCAGCAATTCAAAGGGG	Successful
SO0733	ATGCTCATGGATAGAGGTGTGTTAG	CAACATGGATGAGCTACACCATTG	Successful
SO0734	ATGACAAGTTCACAGCTAGTCAAAATG	GTTTTCCTCTGCATTCTCGTCGG	Successful
SO0735	ATGGAATTAGTTGACCGTTATATTGCC	ATGAGCGGTTAATTTTCGCCAACG	Successful
SO0736	AGTGAGATAGCTCCTTCCCCC	TTCGGCATGATCTTCAAAACTGGC	Successful
SO0737	GACAGCGCGGATAATATCGAGC	AAAGTGGTAACTAACGCTCACTCTC	Successful
SO0740	ATGGATATTCAAAATATGCCGCGTGAA	ATTATCGAATTGCATCAAAAAATCTAAGCTTG	Successful
SO0741	ATGGATAGGATCACAGGTAAAGCC	GTATCCTGCAGCATAGCCATCC	Successful
SO0742	ATGACCAGTACGCTCAATCTTCATC	AGATTCGAATAACACGAGAGAATGCG	Successful
SO0743	GCTCAGCCCGATGAGGCC	TCGGTTATCTTGCTCCAAGGAAC	Successful
SO0744	GATGAAAAATTAACGGTTTACTCCTATCG	GAGGTCAAACTGAACTTCATCCAATAA	Successful
SO0745	ATGTTAAGCATATTATTGGTCATTGTTGCC	ATGGTCGGTTAAGCGCCGAC	Successful
SO0746	ATGAAGTTGCTCTGCTCCCTAGC	TTGTGGGCGAGTTTCAACAAATGC	Successful
SO0747	ATGTGGACGAGGGGACGAG	CCAATATTTTTCTACGGTAATTTGCCC	Successful
SO0748	ATGGTACTGCAATTTGTAAAATTACTAAAGTTG	GCTCTCATTGGATTTCTTATTGAAGCT	Successful
SO0749	GATAATCGATTGATTATTCTCGTAAGACAC	TTCGAGTCCGTAACGGGTGG	Successful
SO0750	ATGCACGAATTGAATTGGTTTATGTGG	ATTATTGATATGGGAATAGTACTTATCCAGT	Attempted
SO0752	GTGAAAACAAGCTTTGTAAGCCAAATG	TATTCCCTTTGGTTTTCCGGCCT	Successful
SO0753	ATGGAAAATATGGCATTAAGAGTCAATATTG	ATAAATACTACGAATGTCTGCACTATATTCA	Successful
SO0754	ATGCGCCCAACACTGTATTTTGAAG	CACCGAAAGGTGTTGTTGCTCAT	Successful
SO0755	ATGTTGGATTCAGCTAAAGTTCAATACC	TTTCTTGCTCATTTGGGCTAAATATTCG	Successful
SO0756	ATGTATTACCAAAATGATGACGTTCGC	AACCCGCTGACGTCGCTCA	Successful
SO0757	ATGATACAACTGCGCGCCATTTC	GTGTTGCCGCATTGCCTGC	Successful
SO0758	GGGCAAGTGGTGGTGACTC	ATTTTGCCCGGGAGGATCAACC	Successful
SO0759	TTGCTGCTGGATAAGGTCTTAGG	ACTCCAGTTGATTTGACTTGAACACTC	Successful
SO0760	GTGACAGTCTCTGAATTACGCTTTG	ACCCGCGCTTTTCACTGTAACAA	Successful
SO0761	ATGAAACTAGTCAGCGCTATCATCAAG	TAGCGCTTCAGTATCGAGTTCAC	Successful
SO0762	ATGTTAAAACCCGAAGAATGTGTACTTG	CTTTATCAATTTTATTAGCGCCTTAAAGCG	Successful
SO0763	ATGCCTTCAAAGCCTTCGCCTTG	AGGCTGAATAAGCAAACCGAGATG	Successful
SO0764	GCATTAGATGCGGAATATGTGCC	TTCAGCCTTAATCACAGGCTCCT	Successful
SO0765	ATTATGGTAAAAATTGCCACTTCACAGC	TACAAGCAGCAAATTCGACACTATTGC	Successful
SO0766	GTGACTCCCGTTGAACATATCAATTAC	CAGCATACGCCGCTGGAATTG	Successful
SO0767	ATGCGTAGCTTTATCGAAGTAGCC	ACAGTGACGCATTGCGTACTGG	Successful
SO0768	ATGAAAATAGCAGTATTAGGTGCATCC	GTAGGCTACGCTAATCCTTTGATTAG	Successful
SO0769	ATGCAAACGACCAAGAATCAGGATG	TTCTGCGTAATTGAATAAAGATTTGATGGTT	Successful
SO0770	CTACTGTTAAAAACTCAATTACCTGCG	CTTAACGAAATCAACGCCTAGTTTGAT	Successful
SO0771	ATGGAACTGCGGATTTTTTTCGACG	TTTGGGGAGCTGGCATTGACTG	Successful
SO0772	ATGACAGCTCCCATTATTATCACTGG	CCTTAAATGCCGCCCACCATC	Successful
SO0774	ATGTCTATCACTTCACCTGTCTCG	AAACTCCCATACCCGACTTGGG	Successful
SO0775	ATGAGTAACAGTGCAGTTGAAATCACC	TTTGGTTGAACGCTCAACTAAGGC	Successful
SO0776	GTGGGTTTAATCTGCGGTGGTG	GTGGATCACCGCGGCATCG	Successful
SO0777	ATGACGGTAGCAGATCACATGGA	TTTCCAGCCCATCGCTTTTTGAG	Successful
SO0778	GATCTTAATGTTGTCGTTATCGATGCG	GCGACATAACTTGGGCAGCG	Successful
SO0779	ATGGCTAATAAAACTGTTCTTTTTAACAAGC	AAATGCTTGTTTACCGTTGCGCAC	Successful
SO0780	ATGAGCAATATTCCGACAGAACTGAAA	TTCTTCGTCGATAACAGCTTGGTAAC	Successful
SO0781	ATGACCAAGCAAACCCTCACTCA	CTCGTAGTCTGATAACGGCACAC	Attempted
SO0782	ATGAATACATTCTTTTACAATAAAATTCCTCGATAT	AAGTACTAGAGGTGAATCAGCTAAGTA	Successful
SO0783	ATGTCTGAGTATTGTTTTTTTACCCCAG	TAGTTTTTCAAACCGCTTATACTCAGC	Attempted
SO0784	ATGGCAGATTTTACTAATAATATTTTATCGGTAG	GGTCTTACTCAAACATCTTTGGGC	Successful
SO0785	TTGTTTGTGATGAGCTTAAGGGCAAG	TTGACCAAAACTCAACGCCAGCGATT	Successful
SO0786	ATGAAAAAAACATTTTTGATTACAATTCTGACTGTT	GCTTCTTGCTGGCTCTAACACTT	Successful
SO0787	ATGAGTTTTTTTGACAAAATATTTTCGCAAGTG	CATTTTATTTTTAATTAGCATCACTTCCATAATGG	Successful
SO0788	ATGACTGACACAACTGCACAACC	ACGGTAAAATGCTTCTACTGTGCC	Successful
SO0789	ATGAAAATACTCGTCGTAGGTGCAG	TACTGCACCCGCATTGGAAAAGG	Attempted
SO0791	TTGCCTTGCATAAAAGCCAGCCA	TGATTTACGGATAAATGTGGGGTTGTC	Successful
SO0792	ATGCATGATGATATTAGTATTCCCTTGC	GAGTTCGGCCTCAAAGCGG	Successful
SO0793	TTGCATAAAAGCCAGCCAAATTGCTG	ATGCTCAGCCTTGCCTCGCTTATCCG	Successful
SO0794	ATGCTCAAACGCAGTAATCGCATC	ACGGGCGAAAAACACCGATAATTC	Successful
SO0795	ATGGGTCATGCCGCGGGTG	GAAAGTAATGCACTTAACCGCGTTG	Successful
SO0796	TTGATGATCAATATTGCACAAATGGCG	CGCCGTATTGGCTATTACGCG	Successful
SO0797	GCGCAGCTCACCCGCG	GCTCGAGTGACAGAGTTGATTTC	Successful
SO0798	GAAGAAGTCACTAAACCTGAGTTGG	GAAGCTAAACTTGATGCCAGCGT	Successful
SO0799	ATGCAAAATGCGGATGATTTTATTAAGTTTTTAG	GTTAACTTCTGGCCGACTCAATTTTTG	Successful
SO0800	GTGATTCAACGCTATGTGATTCAACG	AAGCATGTGGCTGATTTCATTCACC	Successful
SO0801	ATGAGCGAACGCTATTTAGAAAATGGA	AGCGCGAATAATGTGAGTCACTTG	Successful
SO0802	GTGGCCACATCAGCTAAAACCC	AGCTGAAGTTGCTGGCGGAATAC	Successful
SO0803	TTGACCTTTTATACCAATCACATTAAATATCTAATC	AAAGGGAATAACCATTTCTTCGTCAATG	Successful
SO0804	GTGGCCAAGTTATTAACCCAAGAAC	TTGGTTGCCCCATTTACCCGTTT	Successful
SO0805	ATGAAGCTGCTAACATCGAATAAGAGG	AGCTTGCTGTTGCAGTAGGGTAC	Successful
SO0806	ATGAAACGAACCGTGACTCGTCG	GCTCACAGGGTTGATACTAGGTT	Successful
SO0807	ATGTCAGAGAAGTATTTCGTTACCGC	CTTAAAAAGATGCTGAATATTTTTTAAATCGCC	Successful
SO0808	ATGAGCAAGGGTAAAAAATACGATTTTCG	CTCTTCGTCGAATTCGTCTTCATC	Successful
SO0809	AATGAATGTGAGCTAAAGATTGCTGCG	GCCTTTTAACTTAAAGCTACCTTGCAT	Successful
SO0810	ATGAGCCATATTCTCGTTATCGGC	ACGCGATACTTCGCTGCGG	Successful
SO0811	ATGACTTGCCCTATTATTCTGGATTGC	TCTGCGGTTGAGATACGTTGGAG	Successful
SO0812	GTGTTGATTAATCGCAGTAAGTTAACC	TTTCCTTGTCGTTGCTGAAAACGTG	Successful
SO0813	TGTAGTCAGCCGAAACCTTTAACC	GAAAACACCATCCCAATTTTTTGCCG	Successful
SO0814	GTGCCAGAATTTCACTGGCTTCC	GATATGACCTGAGCCTTGTTGGG	Successful
SO0815	GCTGACGATACCAGCACAGC	GAAGCGGTAACCTACCGTCAAG	Successful
SO0816	ATGACAGATCTTGAGCAACAGGTTTTT	GAGCGGATTAAGCAATAAACCGC	Successful
SO0817	ATGATCGAACTAAGACATCTGCGAAC	GTTAGATTTCTGCTGGCGAGTTAAG	Successful
SO0818	ATGCAATTAAACAGTCTTGGTTTTCCC	GCCGAGGCGGCGACG	Successful
SO0820	GCACCAAGCTATGTGACGGAG	AAACCTCACACTAGGCGGGC	Successful
SO0821	GTGACTAAGCCATTACTGGAAGTG	CTCTCTAGCCAGGGCCTCA	Successful
SO0822	TCCGACTTTGAGCCGCCCG	GTTATCCGCTAATAGCGGCGC	Successful
SO0823	TTGGAACTACTTAAGATTGACTGCTTAG	GCTGCGCAGGATCTGGAGT	Successful
SO0824	ATGGCTGACATTCAATGGCCTGC	GTCATCCAAGCTATGGACGATTTC	Successful
SO0825	TTGCGCGCACAAACTTGCCTG	GGGCAGTATGCCACCGACC	Successful
SO0826	ATGTTGGCCCCTGAACTCCTC	ATTTGTGGCTCCTTGAGCCTTGG	Successful
SO0827	TTGACGGTGTTAAAACTGAAAGGTCAT	TTTTGTGAAAAATACCAGTGTCCAAGG	Successful
SO0828	ATGCCCACACTTATTTTTTTCGGTAGC	AGACTGTTGGAAATAATAGAGTTTGTATTTG	Successful
SO0829	TTGCTAAAAATAATAGTCCACGCGAATATC	ATCGACTTGGCAAAATGAACATGAATTTTG	Successful
SO0830	GCAGAAGCTGGTGCCAATGAG	GCCCTGTGGCTGCACCG	Successful
SO0831	ATGATAAAACTCGGCATAGTGATGGAC	CTGACCAAGACGAGTTTCGATTG	Successful
SO0832	ATGAGAGTTCCAAGAATTTATCAACCTC	ACCTAAGTCACCGAATCTGAGTTG	Successful
SO0833	TCCCCTTCGCATCCAAGCAG	TTCGGCTAATTGTTGGCGCAGTG	Successful
SO0834	AATACCAATACAGCTGAACATCCCC	GGCAAGCGTGAGATGGGTATG	Successful
SO0835	GTGCAACTCCTAGGGGATGTTG	TAGACTCGCTGCGGCCTGC	Successful
SO0836	ATGGCTTTACCCTCGGAAGATATTAG	TGCAAAAGCGGAATAAGATCCTCG	Successful
SO0837	AACGAATGGCAGGAAAAACCGAG	TGGAATTATCTTTTCCTGTTTAAGCACTTC	Successful
SO0838	TTGAGCATTAAGGACTTACGTATCAGT	TGTTGCTAACTCGCTGCCATAAC	Successful
SO0839	ATGCCAGATTTAAACGGTATGATGCTA	GCCCATCAAGGATTGCAAGCTTT	Successful
SO0840	ATGACCAGCAATAATCAGCCCAAAC	ATCTTCAACTGGCGATACGACGA	Successful
SO0841	GAGCGTTTGGCTTCGAGCTATC	AGTGTTAAATTCATCCACACAAATCTGATTT	Successful
SO0842	ATGACCGAATTATCCAAATACAGAAACATTG	CTTCTTAGCTTCTGCAGCTTTACG	Successful
SO0843	ATGAACATCCCAATCAAGACCTTGC	CGCTTTCTGTTTGCTCAATTCCAGC	Successful
SO0844	ATGAAGTCAACGTCAAGTTTATGGGTA	GGCTGGGTTTACTTGTTGTTTTGC	Successful
SO0845	GAGACTCAAGCAACACCTGTCAA	TTGAGTTGAGAATTTATTTTCGACTAAAGGC	Successful
SO0846	ATGAACTCAAAAGCCAAAGCCCG	TTGGTCATTCTCCGCCTTGGG	Successful
SO0847	AAAAGCCAAGGCCAGCTCGC	TAACGTCAGCCCCTTATTCAACATC	Successful
SO0848	GCCGAGTCAGATAATATCAAGTGG	GGCCTTCATCACTTTTACGGGG	Successful
SO0849	ATGAGTCAGGAATACCATGTTACCAG	TAGTGTTTCCTCACTCATTTTTTCTAACAG	Successful
SO0850	ATGGATAAGCTAAGACCCGCTATC	TAAATATTGCCACTGTTTTAATAGAACCACG	Successful
SO0851	GTGTCAGGCTTAGCAATGTCGC	TTGGATTTGTTGGCGGTTGAGCG	Successful
SO0852	ATGCGCGTAATGGAATATCGCATTAAA	AGCCTGACACAAGTGTGGAAAGC	Successful
SO0853	ATGCCACGGCCATCTATTGAAGG	CGCGCATGCTTCCTCCTGT	Successful
SO0854	ATCCCTTCGTTCAATGAGTACTTAAAG	ATGGCTCCAACAATTTGTGGCGG	Successful
SO0855	TCAGAATCCAAATCCATGGGGGC	ATACCCCGTCAGTTCCATATAACC	Successful
SO0856	ATGATGAATAACGCACTGCTAGGAC	TAGGGTTTCCTGCTGCAAACTGG	Attempted
SO0857	ATGTCAGAAGTCGCCAAGCTTATC	GCCAGAGATGGACACTGCG	Successful
SO0858	ATGAATTTTCAAGCCTTGCTCAGCAG	ATAAATAGGGTTTAGTGTACTGTTTGTGAAT	Successful
SO0859	ATTACTTCTTGGTTTAATTACCTTTCTATTGAG	CGTTAACTTAGCAAGCACTTCATCAAT	Attempted
SO0860	TTGATGGATAAGGCAACAATATTAGTCG	ATGCTCGAAGTAAGTGTTTCGAATCG	Successful
SO0861	ATGACTATTGCAGTTTCGACACCC	AGCTTCATCGAGAGAGTAGGGC	Successful
SO0862	ATGGCGAAACATTCGCTTGACAAG	GAACAATACGCGTGTGCGCAG	Successful
SO0863	GCGATAAAACCTGCCGATCCC	CTGAGCAGTAAGCTTAGCGATTTG	Successful
SO0864	ATGGGTTATGTTAATGAAATGTACGGC	ACTGCAAAACTCAAAATGGGTTTGATAG	Successful
SO0865	GCAAGTACGATCAACGAAATCAGC	GTATTGCACTACAGTCGCAACGT	Successful
SO0866	GCAGATGTCAGTGAATTGCCAATTAC	ATATTGAGTAATTGAGATTGCAGCACC	Successful
SO0867	TTGTCAGCCGTACCGGCTATG	GAACTGCGCGACAACTGGC	Omitted
SO0868	AATACCGTCTATAAATGTCGTAAAGACG	ATGTTTATCTGATAATTTCTTCGGCTGAG	Successful
SO0869	ATGATCACTAGCGCCCATATCGA	ACGATCAAAGCGCAGATTATCAATAAG	Successful
SO0870	ATGTCTAAAGTTACTAGCTCAACCCTG	GTTAAACGTGTGCTCCGCACTG	Successful
SO0871	ATGACTCAAGTATTTGTCGCCCTAG	ATGATCATTGCCCAGTAGTTGTAACTC	Successful
SO0872	TTGGCGCTAGTGCCTCGGG	TTCTTCGGCTTTAGCTTTTGCGC	Successful
SO0873	ATGATGGCGACCTTAACCACTGC	AGCCGTCAGTATGATTTCCCGTT	Successful
SO0874	ATGCCTGAAGGCACCAAAAAACTTG	ACCCGCCATTTGCTTCTCTTTGATC	Successful
SO0875	ATGCACTTTACTCCAGCACTGAAAC	TACTCGGACTGGACACGATTGG	Successful
SO0876	ATGAGTGAATTGAAAGTAACTGAAGTGATG	GCCTTTAATTAACTCACTAATAGTCAGTAC	Successful
SO0877	ATGATTATTATACGAAAAGCGACTAAAGCG	GCAGGCCAAAGGCCGCC	Successful
SO0878	CATATTTTTCGCCAACTCGGGATC	GTTGGCTTGAGGACTATTGAGCT	Successful
SO0879	ATGCTTATTCCCTATGATGCTTTGCTA	ATCTTGCCGTTTGGCTACTTGGT	Successful
SO0880	ATGCCGAACGCTTTTACACCGC	AGGTGCCGATGACGCGTCA	Successful
SO0881	GTTAATCTCTATTCTCCCGAATTTAGTC	TTTGAATAATTCAGGCTTGGCATAATGG	Successful
SO0882	TTGGCAATCGTAGATCCCATAGTG	TTGTGGCTCTCGGCCATCTTTG	Successful
SO0883	ATGCAACCCATAGAGTTCTTGGAAG	CTTGGTGCGCGCTTGGGG	Successful
SO0884	ATGAGCTATGGGCAAAACAAACAGC	AGGTGCAATAAGACTTAAGCTGTTGAC	Successful
SO0885	ATGATCAGCATCAACCAAGCACAATTA	TTGGCCCATTAACTCAAGTTCCATG	Successful
SO0886	ATGACCACTAAAATAAAAAAACGCTTTGTTG	GTCGGGTTTAAACACCCCAATGA	Successful
SO0887	ATGCCCGCCGAATGGGCTG	CTTTCCAGCAGGGATTTGCTGAG	Successful
SO0888	ATGTTTGAAGTCACGGAAGTTTCTATTG	TTGACCCAGTTTTGGGGTGCG	Successful
SO0889	ATGGATCTTAAAGTGCCAATCCCG	AGCATCAAGTGATGATGTTAACTCGC	Successful
SO0890	ATGTCAGAAAAGAAATTAGGTGGCTATAAAT	ACAATCTTGAAGGATTTTTAGGTTTGTTGAA	Successful
SO0894	ATGCTAAAAAGGCTAGCCATGGTG	CTCACCGACACGCAGCAAG	Successful
SO0895	ATGAAAGTCTTAGGCCAGTTTTCTGC	AGCGATTTGGCCAAAACGCCC	Successful
SO0896	GTGGTGGGTAACGAAGCGG	TTGCTGTTTACGCAGGCGATTTC	Successful
SO0897	ATGGCTTTCTCGACCCTTAAGCT	TTTCATCAACCATGCGCGGTAAG	Successful
SO0898	ATGGATTTCCCTCTGTTTACCTATCAT	ATTGCAATCCATAGTGAAAATCACTTTATGG	Successful
SO0899	ATGAAACAGACTATTGTCCATATCGCG	AAGACATCTTTTCGCCATGGGGT	Successful
SO0900	ATGGAATACAGACGCATACCGCA	AGGACAGGGCAATCTAAATTGATCTG	Successful
SO0901	GTGTCACAAAATAGTGCTTTTTTATGTATATTAC	GATAAATTTAGGGTAGATGTTTGTTAACAGA	Successful
SO0902	ATGGCAGATTTTTCAAACCAAGTTATAACG	ACCTTCCCTCTCGATAACATCTAG	Successful
SO0902(3)	ATGACGACACAACCTAAAAAACCTGAT	AATACCATGACGTTTTAATCTCCGTTTG	Successful
SO0904	GGCGTATTAAAAGAACGCAAACTTGC	TTTTGCACCTCCCAACTCACCTTGAT	Successful
SO0905	ATGAGCAACAGTTTATCCATGCGG	ACCGCGTTTACGCTGGATCAC	Successful
SO0906	ATGGAACACTATATTAATCTGTTTATACAGG	CAGCGAGATCCCCGAGAAAG	Successful
SO0907	ATGGAAATGGCAATAGGCATAGGC	ATCACCAAAGTCATCGAGCAGGA	Successful
SO0908	ATGAGCACTGAACTTATCCATGCAG	GCTAAAGGATTTACCGCCATGGC	Successful
SO0909	ATGGCAGATAGAATTATTGGTTGCCG	ATCAGAAACGCCCAAGTGAATAAATAC	Successful
SO0912	ATGAAAAATGAAAATATCATATCTAAGTTTATTACTGAAA	TGTGTCGTTTCTTTGAATTGCGCTG	Successful
SO0913	ATGCAAGATAAATATGGTGTAAATCATGACC	AGATTCAATGATGGCGGCATCGA	Successful
SO0914	GAGTCACTTGAGACAGGTGCTG	AACATTAGAAGCTTTAGCAAGCAGCAA	Successful
SO0915	ATGCTAAATTGGATTTTTGGTGATAATAACC	CCAAAAGCGTTTTCTTAGCGCGG	Attempted
SO0916	ATGGCAAATGATTTAGGCTCTTCTAGC	TTCAGGCTGTAATGGCAATAACATCG	Successful
SO0917	ATGCAACAAAACATTATCAAGGTAATCGTC	CAGGTAAATCTCGGGATTTAAAAACGG	Successful
SO0918	TGTAACGATAGCGAAGATAGCACTC	TTGAGCTTTTTGCAGCATCAACTCAG	Successful
SO0919	ATGCAAAAAGATGCGATCAGTGTTCTC	ACTGAGTAGACCAAATAGAATCGCC	Successful
SO0920	CAAGAAACCGAAGGTCTTGCTTTAG	CTTTTCTTCGTACATCAGATAGTAACTTTG	Successful
SO0921	ATGGGATTCGTTAAATCAACACGTCG	AGCCTCAAATTGTGCCGAACGG	Successful
SO0922	ATGTCAGTGCCCCTGTGGC	ACGCTGAGTCGCAGCGCTT	Successful
SO0923	AAGCAGGACACAGTCCCATTACA	TTTTAGCTGGCTTAACACGAAAACAGC	Successful
SO0924	CTAGAAATCAGTGGTATGTTGCTGATC	ATCCTTTGACAACTCATCCTGACG	Successful
SO0925	ATGCTACCAGATGCTATTAATCCCC	AAGCTCGGCGGAGTCAACTG	Successful
SO0926	GTGTTTATCGATAATTTAAGTATACTGGCG	GGAGCGAATTTCAACACGCAATAG	Successful
SO0927	ATGATTAACACCCTAGTCAATAAGCTG	GCAATGATCAAAATGGGCGTTTTGC	Successful
SO0928	ATGGCAAATGATGATTGGAGTGATGG	CTCCGTAAAACTAGGCTCACTATG	Successful
SO0929	ATGGCAAAGCACTTGTTTACTTCTGAG	CAGAGCTGCATCAGCGCGT	Successful
SO0930	ATGTCTTCCCGTAAAGTACTCGC	GCCTAGTGATTTTGCAGCGTTCA	Successful
SO0931	ATGATCCGAGTCGCAATCAATGG	GCTTTGTTTAGCTGCAATCATCGC	Successful
SO0932	ATGGCAATTATCAATATGTCAGATTTAGATC	AGCACCACGTTTTTTTAGCATAGCTAC	Successful
SO0933	ATGGCGTTAATTTCCCTACGACAAC	CAGATTGATCTTAGGATCTAAGGCAC	Successful
SO0934	GGAGCTGATTTTGTTAAAGGTGATAAG	GAACGAGTAGAGCAAAGTCATATTCG	Successful
SO0935	ATGACCGAAGGAGGTGAACGG	GAACATTGCAGCATTGAGCCACA	Successful
SO0936	ATGCAAATTGGTGATTGTTGGTTTGATG	GCGACAAATCCCCGTAAGCGTTAGCCAA	Successful
SO0937	GCGAGTTTTAGCCATAAAAGTTTGAAC	GCGACTACTGCATGCCCATAAAT	Successful
SO0938	GACGATAATACATCCGAGGAAAAAACC	CAACGGAGCGACAGGGACT	Successful
SO0939	GCGACCAATGCCGACGGTC	ATTGAAATGTCCAGTGTGGCAAGTG	Successful
SO0940	ATGCAAGTGGGGAGCTGTTGG	GCCACAGATCCCAACCTCC	Successful
SO0941	CAATCGGTTTCCAATAAGGCGGT	AATTCGGCTATTGACGATTCGGC	Successful
SO0942	GTGTTTAAGATACGTGTCAAACAAGAAG	CTCGTCATCCATCTTAACAGGCG	Successful
SO0943	CAAGGACTGCATTGGTCTCACC	AGATGGATGACGAGTAAATGCCTG	Attempted
SO0944	CAAGACGCCAATAAAGCCGCTC	GCCGAGCGTGCCTAATACTC	Successful
SO0945	ATGGATACGCAAAAAGGGATCATAGC	ATCCCGCTTATAGTCAGGTTCATTTAC	Successful
SO0946	ATGAAAACCAAGGAGACACCGGA	TTTCACTCCAGTAGCCGCTAGAC	Successful
SO0947	ATGCAATTTGAAGATTTCCAGCTTGAC	TGACTGTTTTTTGCGGGCGATTTTG	Successful
SO0948	ATGCCCGTCAGTACCGACG	TAATTTAAGGTAAAAATCTCTTGTAAGCTCAATC	Successful
SO0949	GGCAACTTAATTTTCCCTCCCTTTG	TGCCGCGCTGACCGTTTTTG	Successful
SO0950	GTGGCTAAAACCTACCAGTGCG	TCCCCGTGGATGATGCTGC	Successful
SO0951	GCAACGGCGACCACTCCC	TTGGCGCGCTTCTAAGGTACG	Successful
SO0952	TTGATCCATAAGATAATCCGTCGTCC	CATCGGCTCGATTTGCTCGAC	Successful
SO0953	CAAACGTTGATTATCGGCATTTGGC	GGTATGTTTTGCACTGAGAAATATC	Successful
SO0954	ATGGAATATCGAATCAGCAGTGAACAA	CAGGTAAGCATTCTCAAACCGAATTTG	Successful
SO0955	ATGACGCAACTACACTATGTCTATTTTG	TTTCGAGTCTTTTGATTTTATCGACCG	Successful
SO0956	ATGTTAGATGCGAATTTAAAAAATCAACTGC	AGCCGCTTTAGTGTCTGTGGTTT	Successful
SO0957	GTGGCGTTGGCTGCATTTACTC	AGCTAGTTGGTACAGCAGTAAGATG	Successful
SO0958	ATGACTCAATCAATTATCAACAGCACAATC	GATTTTGCCAACAAGGTCTAAAGACG	Successful
SO0959	GAAATCTTTAGTTTTGACACTCGTAATTCAC	GTTTTGCGCTTTGGGCTGGG	Successful
SO0960	ATGGCCGACGCAATTTTGTTACAC	ATTCCAAGGGCCAAAACGTGTTAG	Successful
SO0961	GTGATGGGGGTCGCCTTAG	CTCCAGATCAAACTTCTTTTTGCCATC	Successful
SO0962	TGTATGGGACAAATGGGCTTAAGC	TCTTAAACGGCTTTGACTATAAGCAATC	Successful
SO0963	ACTAAGGATGGCAAAATGATTACCTCC	TCGCTCAATAATCTGAGTGACATCTTC	Successful
SO0964	GTGTTTGGCAAGCAAGATCCCC	CCTGAGTACTCTGCTAAAAAATGCG	Successful
SO0967	ATGTTAGTGACTCAGCAAACTCAGG	CCGAATATCGCCTGTGCGAC	Successful
SO0968	ATGAGAATTGGATTTTTTAGCGCAAAACAC	AAACAGTTCATTACCACAACGTTTACC	Successful
SO0969	GTGATGAATTTACCCCGTAAAAAGAGT	TCCATACAAGCGAGCCGTCAG	Successful
SO0970	GCTCCAGAAGTACTAGCCGATTT	ATTATCTTTAGCGAATTTAGCGGCAGA	Successful
SO0971	ATGTCTGGGCAGCAGATTTCTGA	TCCCTTTATCTCTTTCTTAGTATCAATTTGT	Successful
SO0972	ATGACACACGGAACCCTTAATAGC	CTGCGATGGTTTTCGCGCG	Successful
SO0973	GATGCCAGTCCTTTTGCCTTGTA	ATAAAAAGCATTGCCATTGACATGCATAATA	Successful
SO0974	ATCACGCCAAACTTAGAAAACGGTG	GGCCGTGGTGTTGATATTGTGG	Successful
SO0975	GACACCCCAAATACTTCCGATCA	TGCCGTTTTATTGGCTTTTGCCG	Successful
SO0976	ATGAAAACATTATATGAAACGCGAGCAAC	GTTTAACGCTGTACCATTAACGCTC	Successful
SO0977	ATGCCAAATACTGAGTTATCTTCAGCG	ATCTATACTGGCATGCAACTGTGC	Successful
SO0978	GCGGGCTACTCGACCTTAC	AGTTAACTTTAGCGTGTCTATATCGGC	Successful
SO0980	GTGCAATGTGGGTATTTTGAACGAG	ACGCGAATCTTTTACCAACATGGC	Successful
SO0981	ATGGGATTAGACCAGAACACCCC	GTCAGAATTTATATCAGCTTTAGGCAATAAC	Successful
SO0984	ATGAGTGTGCCTTTGGTGAAGAATTC	ATTATGAGTTTTTCGTCTTCTGATTAATGCT	Successful
SO0985	ATGAAAATGAATATGAAGCTTTCTGGAGTG	TAATTGATGAGGTTGAAGTCTTAGTAAATTG	Successful
SO0986	GGACCAGCGGCGCATATTG	CGCCATGAATATCAATCCGATACC	Successful
SO0987	GAACAGGAATCCCTTGCAGAAGA	AATCTTAAATTGTCCAACCAAGTTGCC	Successful
SO0988	ATGATAGAACTTCGAATCGACAATAAGATAG	GGTGGGCTCACACATCTGC	Attempted
SO0989	CGTCAATTGGGTAAACGTCAACC	TGTTAACTCACTCAGCTGATTTTTGATTAAA	Successful
SO0990	AATGAGGAGCTGGCAGACACTTT	TTCTGTTTGTTCATCGTATACCACTTC	Successful
SO0992	ATGACTGAACAAGTACAAGATGAAAACAAAC	AGCCTGTGGGCGCATCGC	Successful
SO0993	TTGCTGTATCGGGTTGCAGATAAAAC	CATCCATAAAAAAACCAGCCAAAAGGC	Successful
SO0994	TCGCAAGAAGAAGATGCCAAGTTAAAA	TTTTGCCAGTTTACATTCTTGAACGTTTTTC	Successful
SO0995	TTGATATGGGCAACTCAATCACTGATT	TCCTTGATGTGGCGCAATATAACTTAA	Successful
SO0996	ATGAAACCGTATCCACGTACTTTTTCG	TTGATAAGCGCCGCTGGCATAAT	Successful
SO0997	ATGCTTAATCAACAATGGTTAGCCACG	ATTAGCAATCAAGCGAGCCGCC	Successful
SO0998	TTGCTAATTAATACTGAAGCAATAATCTTGAG	AGCAAAATTTATAAGAATATCTTCGTTTTTGGC	Successful
SO0999	GCCGATTCGGCCTCTGTCA	GGTCTCGCTGACCTTAGCC	Successful
SO1000	ATGGATGATATACGTGTGGCGTTAG	CCTCGGCTTTTTATTCATTTGATTCAG	Successful
SO1001	GATAGTTTACTGGCCGATGGCAC	TGCATGCTCAAACATCAAAAATAGATACAC	Successful
SO1002	GCGCAAAATCTGTCTTCCATGATG	TCCATGGTGCTCGGTATTAATTAACTT	Successful
SO1003	CAAAAGGTGTTACTCGATGCCCA	AAACATCGGGAAATCAGAGTCACTG	Successful
SO1004	GTGTTGCAGGCACGATTGCTG	AGGCAAAGGTTTAAAGGTGAATTCATAG	Omitted
SO1005	GTGGGTATGCCAGCCGAGG	GATGGCTATAGGGATATGTAGGATAAT	Successful
SO1006	ATGAGCTCAGATGATAAGCCAGAAC	TACGAGTAAATGTTTGCCAAAGAAATCC	Successful
SO1007	ATGGAAATTAGTCATTTTGCCGACTCC	GGCGCTCGCAAGCGCTTG	Successful
SO1008	GTGGAAGTGTTTTGCGATGTCGA	ACGAGCCATAACTGCAATAGCATTAAA	Successful
SO1009	GCCCTGATGCTGGCCATCG	CTGCAACACCACGTGCTGG	Successful
SO1010	GTGACCTTACTCTGGATCTTGCT	TTGCAGGGCTCCAGCAGTC	Successful
SO1011	GAGCGTACCTCGGCACTGA	TCCCAGTAGTAACAGAGCAAGCA	Successful
SO1012	CAGGCCGATGGCCAGATCA	TCCGCGCATCTCGCTCACA	Successful
SO1013	GGCGCCCTGCAGGTGATTG	TTGCTGACCTCCTTCCTGTCC	Successful
SO1014	ATGAAAATTTTACGCATTATCCAGGGTG	GGGCAAAAGGCTCTTAACATCGA	Successful
SO1015	ATGAGCGACTCCCTAACTGAACT	CTGCACATTCATCAGCACCACC	Successful
SO1016	ATGGCAACCATTTATGTAGACGGTAAA	TGCAATTGCCTCCTGCAGGTTAG	Attempted
SO1017	ATGAGCCTACCACAGAGCAAAGT	CCAGCGCTCGCCCAGC	Successful
SO1018	ATGAGCCAGCAATGTCAGTGTCA	TGGGTAAGCCTCCAGGGTTTTTA	Successful
SO1019	ATGAAACTGACTCGTGATTTTCCACAC	ACGGTCCACATCCGACATAACG	Successful
SO1020	ATGAAGTACACCCTGACCCGG	AATCTCATCCGGCGTGCGC	Successful
SO1021	ATGTTTGCTGATATTTCTGCTCAACATTG	ATCAGTGTTTTTGTTATTTAGCTGCGG	Successful
SO1022	ATGGTTGCTTATCGTCAACATCAGG	CTCAAGCCCTAAAAAATCAAGGAGC	Successful
SO1023	GTGTTGGCCAAGTGCGGTAG	GGCCGCCATAAACAGATAACCG	Successful
SO1027	GGCGAATATCAGCTGGATTGGC	ATGTGGAGTAATAAAATGTGACTGAAGTTG	Successful
SO1028	ATGGATTTTTTACGAGATGGTTCAGTC	AATTTCTTCAGTCACATCCAACTTTGTAATA	Successful
SO1029	GATAAAACAAGTGTGAAATTAAGCTCTGC	GATTTCTAACTTAGCTAACTGGCTATTAG	Successful
SO1030	ATGGCGATATCACCCAATCGAGC	TTCAGGGTCATAATCCAACACTGG	Successful
SO1031	ATGAAACAAGTTCGCTTATTACTGTTGC	CTCACCATGGCCCGATGGC	Successful
SO1032	ATGTGGAAGGCTGCATTAAAAGCC	GGAGACCTGCCTATTGCTGTTTT	Successful
SO1033	GTGGCACTCAATGTCAGCCAATT	TGATGGGGTTTTCACCCCATTAATG	Omitted
SO1034	GCGGCGAATATCAGCTTTTTAGATG	ACTGGCCACCTTTCGCCGA	Attempted
SO1035	ATGTCTCAATCAAGCCTGTCATTTCAA	TACAACAGCCTCAATCCCAGCAT	Successful
SO1036	ATGTCAGAACGCGAAAGCTGGC	CAATATGCCACCCACAACCAGC	Successful
SO1037	GTGATCCATTTAGTACTAGGCGG	GCTCGATTTCAGCACCAGCG	Successful
SO1038	ATGGTGCAGGGCACCACCT	CGGCTTAACTGATGCGGTTAAGA	Attempted
SO1039	ATGACAACAGCAAACGATAATAACCAAG	ATAATCAAACCCCAGCTGTGCTTTTAT	Successful
SO1040	TTGCTAACGAGGAAAGGGGCAAA	TAGCCATAAAGCGATATTTCTTATACCAATA	Successful
SO1041	TTGAGTAATGCTACAGAGCTCTGG	TTGAACTTGATTGACAGCATTTTTAGCC	Successful
SO1042	GTGATTAACATAACCAACCTACACAAAAG	CCTCAGTACTTTGCTTAAAAAGCTTTG	Successful
SO1043	ATGTTAGAAGCAATCAATACTTCGCTG	ATCACTTTGCTTCAACCTCTTTTCGAA	Successful
SO1044	GAAGATGTTTTAGTCGTAGGAACCAAT	CTTGATATGGGCTGAAACAAGTGC	Successful
SO1045	GAAGAATCAACCCAATGGCATTACAC	CCAAGGCACGACTAAGCTAAATC	Successful
SO1046	ATGGATCTTAAAGTGCTGCGCTATTTT	TTTTTGGGTTAAGTGCTTTTTTACTAACGC	Successful
SO1047	CACTCGCCTGTGCCTGGC	CGCAGCCTTAGCATGACGAC	Successful
SO1048	ATGTCGAGCCTTAACTTAAGCCC	ACTAAAAATCAGCGCAAAAAACGGGG	Attempted
SO1049	ATGGACAAGCAGGAAAGCGTGTT	GCGCAGCACCAGCTCAATC	Successful
SO1050	TTGTCACAAGCTCAATCTGGTTATGAA	AGCCATCGCTAATCTGTAGGTATC	Successful
SO1051	ATAATGCTTACTTTTGCAGAGAAATGTCAG	CTGAAGATGACCGGCGTTGTG	Successful
SO1052	TACGAGTTTATCAATGGCTTCCACG	ACCCCAAAGTGTATTGGCAAGGA	Successful
SO1053	ATGGCTGAGCAATCTAGAATACTTTTTAAAG	ACTCGGGATAAATAAGTTATTTACTTGCTC	Successful
SO1055	GTGCAAAACGATGGATATACTTCACTT	GGATGTGAACACCTCTACGTGC	Successful
SO1056	AGTATTTCAAGTTATGTCATTAGAAATCATGC	TAGTTTAAAACGTGAGACTTCCTGTTG	Successful
SO1057	GTGGTTCATATTATTCTGTTCGCCC	TTTTATTTTTAAGTCGAGATCGGCAAATTGC	Successful
SO1058	ATGAACCACGCTGGTGTTTTAATCC	TGCCATCAAAAGCTTGAGTAAATGT	Successful
SO1059	GTCCAAAATCCTTTAAATACAGGACCA	ATGGGTCATTTTATTTTTAATTAGTACGCAG	Attempted
SO1060	AAAGTCGAGTATGGCGATGCCAC	CATGCCCAAGAAAGACTTAGACTTAG	Successful
SO1061	AGTATTTTTATTAATTACCCGGCACAAATTG	AATGATTATTGAATAAATTCGGGTGTAATTACC	Successful
SO1062	ATGTTTAAAGATGAAATGCGACAAACACC	TGCCTGTGGTTTACCTTCTTGCG	Successful
SO1063	ATGCAAGGCGTACAAGAACAGATTG	ATAATGGGGTGGTGGTGTCTCTT	Successful
SO1064	GACGATATTCGCGAGCTCTCAAA	TTGTTGCCAAGTCTCGACTAAGC	Successful
SO1065	CAAGAAGAAAAAGCAACAAATGCAAGC	CTTCTTAGCAGGCTCTGCTGC	Successful
SO1066	AATGTAATGATCACTGAGTATGTTGAAGG	ATAACGGCGACGACGTTGTAAAC	Successful
SO1067	ATGGCAGCGAATGGGTCTAATCA	AGTTAGCCAGTGTTTTGTAACAGCAAA	Successful
SO1068	ATGAGTATTTGGTTTAGACCGGTAACC	GCGTTTGACTACCGCTGCC	Successful
SO1069	ATGATTTGGGAATGGGTTGGTTATTTG	TGACGATGAAGAGGATTCTCGATAAAT	Successful
SO1070	ATGAGTCAACAGTATTTAACCAGCCAG	TAACCCCAGCGCCATTTTGATAC	Successful
SO1071	TTGTGCTTATGTCAAATGCCACCC	ATAGATTAAGGTTGCGACCCCGA	Successful
SO1072	CATGGTTATGTCGTATCACCAGAG	CAGCTCTGTCCAAGCCATGG	Successful
SO1073	TTGGCTCTGTTAATGTCCCTAGC	AATCGTTTGCAAAAAAGTGACATTAATTTCAAC	Successful
SO1074	ATGGTACCTGCTATTTTGTTGATGGTA	GAGTGCGACAAATAACTGAGCAC	Successful
SO1075	GACGAAGGCATGTGGCAGC	GTTAACGATTTCCATCTCGGCCA	Omitted
SO1076	ATGCGCACTGTCCCCTATCAAAC	TGTCATATGATTTACGTGATAAATAGGTAGC	Successful
SO1077	ATGACAGCTGACTTTCAATCTTTAAAATCTT	GACTTGGGTTGCATCAGGAACAT	Successful
SO1078	GTGTTTCCATATGTTGTTTCTTTTATGGG	TTGGTTTTCCTGTGCAATATAAAAATCTT	Successful
SO1081	ATGGCAGGATTAAGAGTTTTTGTGTCA	TGAATGACTTGACTCATGATCAGAATC	Successful
SO1084	TTGACCTTGATGAACAACATTTTGCCT	CAGTGCTATGGCCTTATCAGTTTTATC	Successful
SO1086	ATGGTTGCCCTCTATGCGCAATA	AAATAGGCGGTGAATTTGGGCGC	Successful
SO1087	GTGGACTTTGCCTTCTATCAATTACC	GTGGCGCTTACGGAAAATCACAA	Successful
SO1089	ATGGATATGGATGAAAGATCACCGTTT	CGCTTTAACCTTGCGGGAATCTC	Successful
SO1090	GTGATACGTAGAGCTAAGCCATTATTG	GCAGACTAACTGGCCACCG	Successful
SO1091	ATGCTGTATCTATTTCCACTGCTCG	TTCGGCACAGGTAATTATGGTCG	Successful
SO1092	ATGCGACCTGTTTATCATCCTCTTAG	TGCCAATTGTCGCCGATACTGC	Successful
SO1093	ATGCAACTCTCAGAAGCACTTGC	AGAGTGAACGGCATTTTTCTTTGATCT	Successful
SO1094	ATGTTTTATTCTTTTTTTAATAATCTATTTCAGTCTTTTATATT	TTTTTTGCTAAGGGCAATATCCTTCAC	Successful
SO1095	ATGAAACTTGAATCACTGGCATTACAC	CACCAAGGCTTTTTCCAGCGC	Successful
SO1096	ATGCCGTTAAAGGATGACGTAGAC	CGAATTTGCTTGTTGTTGGCGATTAC	Attempted
SO1097	ATGACGACACAATTTTCAGTAGCAGG	TTTTTGGGCTTGTAGGATGACAAATTTG	Successful
SO1098	GTGCGGGGGTATCTGGGC	CCCATGATAATTAACGACAAGTTGCC	Successful
SO1099	GTGGCTGAGACCATCAATCAGAA	ACCGCGGCAATTAGGTGTTTTGG	Successful
SO1100	GAACCTATTTCTAAAGCGTCCATTACT	ATGCTGCCGTTGCTGGCTG	Successful
SO1101	ATGCCATTACTTGATAGCTTTACCGTT	GAGTTTACCTAGAATCTCATCACTGAG	Successful
SO1102	AATCCCCTCTATTCTCAAACACTTGAT	GAACCGCCATTGATAACCTAAATAGC	Successful
SO1103	ATGATTACAATTAAGAAAGGATTGGAACTGC	GCCTTCCCTCACGATCGTATC	Successful
SO1103(4)	ATGAGCTTGAAAGATTTTTTCGAACGTATTG	GCCACGAGCAATCCTCCGC	Successful
SO1105	GCAGTATTACTGCGCCCAACTC	GCTGAGACCTCCATTGCGTG	Successful
SO1105(6)	ATGTCTGACGCTAAAGAACTGAAACAG	CCCTTTTGCTTCAACTTGCTCTG	Successful
SO1107	AAGAAAGTGACCACTGCGATGGG	TAGAGACACACCAGAAAACGACATG	Successful
SO1108	ATGGATATTCTTGGTATTTTTAAATCTACTCC	GCCGCCGAAGTCATCCAAC	Successful
SO1109	CAGGATGAGGTTATTTCCCTTGC	CTTAAGGAAAGGCTTGAAGGCGT	Successful
SO1110	ATAGGTTATCTCATCAAGCGCAAAGC	AATAATCCGGTCTTTGGTCAACTTTGC	Successful
SO1111	ATGAAAGGTCATCCAAAAGTGGTGG	TGACTCACTAATTTGCGATTGTAGGTA	Successful
SO1112	ATGAAAGGTGATAAAGACGTCATCGAT	CATCTTTGTTTGCAGATAATTCGCTAAAC	Successful
SO1114	GTGCGGAAAATCATTCATGTCGATATG	AATAGATAACACCAGTTGGGTTTGCAA	Successful
SO1115	GTGACAGCGTTAAGTCAGTTATACC	GGCTTTAACGGGAATGCGTTCTA	Successful
SO1116	TTGTACATCAATAAAGTTAACTTGAAACATGAC	ACACATTCTGCTCAGGCGATTAATC	Successful
SO1117	ATGTTTCAAGTTAACTTTATTGATGTACAAGC	ACGATTGATCAGATATTGATACAGACC	Successful
SO1118	TTGACTATGTCTTATACAGGCAACAAC	GCCCTTAAAGCTCATAGCGAATAAAC	Successful
SO1119	ATGCTGACCATTCCTGTCCCG	TTGATATAAATCGCTAAACAGAACAAAAAACC	Successful
SO1120	GCCGTGTTTGTGGCTACCTG	AGCGTAAATAAATTTAGCAACAAACATTGCA	Attempted
SO1121	ATGAATTTAAGTGAGATAGCGTATCGC	TAAGACGACCATATCGTTACGGTG	Successful
SO1122	TTGAGTCAAATTAATCAAGCGCAATATTTAC	TGCGCGACTCGTATAATCACCC	Successful
SO1123	ATGCAAAAATCAACCCATTGGAATCAAG	ATGGATAAGTGGGGTATAAGTCGC	Successful
SO1124	ATGACACCTGCCGTACAAATGGC	TAGCGTTTTAATATCCGCAAATGAGCC	Successful
SO1125	TTTAAGATTGCCCTTGGATTTTACAGTC	CTCCGCAAGTTTGGTATTTAGTTTGGTT	Successful
SO1126	ATGGGTAAAATTATTGGTATCGACTTAGG	TTTCTTGTCGTCTTTCACTTCTTCAAATTC	Successful
SO1127	ATGTCAAAGCGAGATTATTACGAAGTATTAG	GCTATTTAGGTCTTGGAAGAACTTCTT	Successful
SO1128	ATGGAAGTGACCGTTGACGGC	AATTTCAAACTCTGTCCGCTGCAATAA	Successful
SO1131	GTGTCCGATGGGATTAGACCAG	TTTCTTTGGGAACATTAACAGGTGCAA	Successful
SO1132	TTGGTCTTTAGTCAAGTAGATAACATTGATA	TTGACCATACTGTCTCAAAATTAAGTGTC	Successful
SO1135	GTGAAGGTACTATGCCACTACAC	AGTTAATTGAAATACCTTTTCTTTTTGAAGATGTTG	Successful
SO1136	ATGACCATTCCTAAGCTTTCTCCTTC	ACGCTTACCTTTAAACGCTTTGACG	Successful
SO1137	ACGACACAGTCGCCCACTG	TTTAGGCGCGGCGCATTGG	Successful
SO1138	ATGCATGGGTTACGTAAAATCGCC	ATGACTCTCAATGTTCAATGGAATTTTGC	Successful
SO1139	ATGTCTGATAAATTCAGTACTGTTGAACAG	GACGATGTCTAATAACTCGACTTCAAA	Successful
SO1140	ATGGAAGAGCTGAACAACATTGAGG	ATTCAAACCTAATACCTGCTGCATATC	Successful
SO1141	ATGGAGGTCGCGTTGACAAAGTC	CTTAGCGTTCTGACGATAGTGTTC	Successful
SO1142	TGTGAATTTGACTATTCAGGCGCTC	TTTAGCCAATATGCGCTTGTGCAAC	Attempted
SO1143	ACGCTCAATATTTATACCGAAGAATGG	TAAGCCGATTCGTTCGGTTGCC	Successful
SO1144	ATGTGGTTTAATTCCAGACTCAAAGCA	CTGGCGATAAACATCTCGAAGTAG	Successful
SO1145	ATGAACATGAACAACAACCCAAAAAACAC	AACAACAGGTAAATCTAAAATCATTGTGGC	Successful
SO1146	TCTCAACTCGATGTGGATGATCC	ATTAAAGAAAAAGCTAAAGTCAGCGCC	Successful
SO1147	ATGTATGTTGAGGTTTATCGAGCGG	ACTAAATGCGTCTTTTAACTGATTGCG	Successful
SO1148	GTGACGCTTGCTTCCCAACAG	ACGCCGCAGTGCCAACTCT	Successful
SO1149	ATGGCTATCAGAATCAAACTTAAACCC	CCAGACCCGCGCCACTAAC	Successful
SO1150	ATGACTCAAGATGAAATGAAAAAAGCTGC	AGCGGTAAAGGTTTTAACGCCTTC	Successful
SO1151	ATGGCAGGGGCGAGTTTATTAAC	GCTACGCAGCTTTTGAATACCCG	Successful
SO1152	TTGCTAGCCATTGTTGAGGTGGC	CGCATTAATTGCATCGTATCGACC	Successful
SO1153	ATGGATGCGGCGGGGAGTC	ACACGGATTAAAATAACTCGCTAATCTTG	Successful
SO1154	ATGTTAGATGCGATTTGTGTGCTCAC	ATCTTCAAGGGTTGAGATAAAAATCCG	Successful
SO1155	AGTGATGATGCCAAGGCCGATTG	GGCTGTTACTGGAGGAGCAC	Successful
SO1156	GTAGAGGATGCCCTTCACAATAC	GAACTCATAACTCACACTCACTTTAAC	Successful
SO1157	GTGGCGCCTCAATCCCATG	CAGATACTTCAACCAAGCTTGCTG	Successful
SO1158	ATGATTAACATCGGCATCAACCAAGC	TTCGCTTAATAAGCTGCGCAGCA	Successful
SO1159	ATGAATAAATCAGCCTATTTAGCCGCG	AGCCGTTAATTGCTGTTCGCGC	Successful
SO1160	GTGAGTTATCAAATCATTAAAAAACTTAACGAATC	GGCTGTTTCACTAAGCGCTAAATC	Successful
SO1161	ATGAATAGGCCTGAACGTTTACAACC	CTTCACTTCTTTACCTTGGGCTTG	Successful
SO1162	TTGCCCTTGCAAAACACCACTTTG	TGACGCTGCTAATCCTTGATGATG	Successful
SO1163	ATGTTAAACACGAAATTTGATGAACTGATGG	TAGTACGCGGCGCACGCC	Successful
SO1164	GCGCAGCCGATTGTTACCC	GCTAAACCAACCAGAAAACAGTTGC	Successful
SO1165	TCTGCCAGTAATAAGAATAAGAACATGG	CTTCTCCGAAACGATATAACCTGC	Successful
SO1166	AACGATCCCGTTAACACTACGCA	TTTTTTAGCGTCATGTTGTTGCTTCAG	Successful
SO1167	TTGGAAACCAACGCCATGAGTGC	TCTATCTACAAAACGTCTATGGGTATG	Successful
SO1168	GTGTCGCCAAAAAAGCGGATAAC	TGGCGTTGGTTTCCAAGTGTCTC	Successful
SO1169	ATGAAGTTGCAACTTATCGCAGTGG	TTCTCTGTGATAAGGGTGATTGGTG	Successful
SO1170	GTGCAGAGCGCCGAATTAAAGC	GGCTTGCTTTTCTGACCAGAGC	Successful
SO1171	ATGCGTATCGGAATTTTAGGTGGC	AGAAAAATAAAGCCGTTGTTTTTGAATGTAATTTAA	Successful
SO1172	ATGCGTGTTTATCCAGATCAACTCTC	ATCTAAGTTGATATGGGCTAGATGACT	Successful
SO1173	TGCGGTTTTAAGCTTCAACGTAGC	ATTAACCTCTGTGCTGGCCATGG	Successful
SO1174	ATGCAAGAGCAATATAATCCCTCAGAA	GTTGGCTACGATGCTGAGCAG	Attempted
SO1175	GTGAAAGCGCAATTTGCGGAAGA	AGGCGTCAATGCCTCACGG	Successful
SO1176	GCACCTAAATTTATCGGTATGAGTAAAG	ACAACCTTGAGCATTGATATCGTAACG	Successful
SO1177	TTTGCGCCATATTCACTGTGGATTATC	TTGCTGTTTTTGGCGGCGGATAA	Successful
SO1178	ATGAGTGACGATATCCCCCCG	TTCTACGTCTTCACCGATATTGTGATC	Successful
SO1179	ATGAGTCTTGATTTAGCCTTAGATGTG	TTGTTCCTTATATGGGTCAGTAAAACC	Successful
SO1180	ATGAATCTGTATCTCGAACCCGC	AGACTCATGCTTTAAGACTTCCTGC	Successful
SO1181	ATGAGCAAAAAACTCCATATTAAAACTTGGG	AGGTTTAAATTGAGTTACACCAAGATCATC	Successful
SO1182	GCGCCAACGATGGAAACCATTAC	CTCGCTAATCCCATCAGATTGTG	Successful
SO1183	ATGAGCCAAACGCAGCAATCCG	ATTGAGCCCCATCGCATACTTAAG	Successful
SO1184	ATGAGCGAAATTAAATTAATCGTAGGTCTTG	CTCCGCTTTAAAGGAGTGTAATCG	Successful
SO1185	ATGGGTTTTAAATGCGGCATTGTTGG	TACGTTAAACAAGAAGTGCATGACAT	Successful
SO1186	ATGCTTATTCGAGGTATCGAGGTC	GTGCATCTGTTGCTCAGTTTGGT	Successful
SO1187	TCACCCCAAGGTCAATTGATGTG	TTGGGCGGGTTTGACTTCTTTGA	Successful
SO1188	CATCCCAATTGGTTTTCATCGGC	TGGAACAAAATAAACATATACAAGTGCGC	Successful
SO1189	GTTGATTTGACCTTGCCTGAAATTACC	GCGAGTCATGCCGCTTAAGC	Successful
SO1190	CATGATCGCTGGATCTTACCTAG	TTCCAGCCCTGCCTCGAAG	Successful
SO1191	ATGACTAAGGTTCCTATGACAGTTGTC	AATATATTGTACCGAAATAATTTCGTAGTCAG	Successful
SO1192	ATGTTGATCGCCCATGCGGG	AGCTGCTTGTTGACTAAACCGATATTG	Successful
SO1193	ATGGATAACATTCAGAGTAAAAAGCTGC	TACCCTCACATGACGGCGC	Successful
SO1194	GAAGTACAACTTGATAGAAAAATCACCAG	AGGAGTATCTGTAATAGCTTGTACTTG	Successful
SO1195	ATGAACTTAACAACCAAACAAAAACAGCATT	CTTCGCTCTTGGCAAGGCAATTT	Successful
SO1196	ATGTCAGGTAAAAAACGTACGGCC	CAACTTGTACCCTGTCGCCAC	Successful
SO1197	ATGGATTATTCTACTTTCCTAGACAATGTTC	CTTAACGGGTGACTCGTCGG	Successful
SO1198	GTGTTTGAATTAATTTCTGGAACCAAACG	GTAATATGCCTGTGTCGCTTGTAAC	Successful
SO1199	ATGAGCGAACGTAAATTTTTTGGAACTG	GCTCGCCGATTTTACCGCATC	Successful
SO1200	ATGGCACTCAGACGTCCTATGG	TGCGCTCATCGCTATGGTACAC	Successful
SO1201	ATGTATGAAGTTTTAGTGGTTGTTTACTTGT	GTCAGGAATTTTTGTTTCTGACTTTTCG	Successful
SO1202	TTGGCAACATTAGAATCCAGACTGG	AAACTTTGCGATGATGTTGCCTTTA	Successful
SO1203	ATGAATAAAGAGATTCTGCTAGTCGCT	TGCTTCTTCGCCAAACCAACAGA	Successful
SO1204	ATGGCAGATACTACCGTAGAGAAATTG	CAGTGTACGTGCCACTTCGAC	Successful
SO1205	ATGGCAAAAGAATTCAGTCGTACACG	CACTTTACCTTCGGTGTCATCGC	Successful
SO1207	ATGTCACTAAGTACTGAAGCGAAAGC	ACGACGTAAGCCTAACTTTTGGATC	Successful
SO1208	ACTAAACAGCAACTCACTACAACTCAA	AGTCCCGCGTAGCCCATCC	Successful
SO1209	ATGGGTCACGTGAATCCAATAGTAAAG	TTCAGCAGCAGGTTCTTTCGTCT	Omitted
SO1210	ATGTTGGCTGGATGTGCGACC	TTTTGTACCTTCGAGCAAACCTTTAAC	Successful
SO1212	GTGACTAAGTTTAAAGGCGGTGATTC	CACCAACGGATATAAGCCTGCC	Successful
SO1213	TTGATGATGCTAGATACCCATGCG	AAGGTCAAACAGTTGCATTGCATTCAA	Successful
SO1214	AATAACAAAAAAGCAATTAATTTACGTACAGTGG	GATAGCTAAGAACAGACCCGCAA	Successful
SO1215	GCTGATCGTTCTGACCTACGTG	GAACTTGTAAGTTGCAGTGAAGTAGTG	Successful
SO1216	TTGTTCCTACTTTTCCGCGAAAAATCC	AACCCATTTATTATTTTGAGCAGTGCG	Successful
SO1217	ATGACTGATTTAAAAAAAGCAGCACAACG	ATAGCCTTGAGTCCGCTTAGGC	Successful
SO1218	ATGTTTCTAGCTCAAGAAATTATACGTAAGA	AAGATCCGTTGCTCGAATATAAGCATA	Successful
SO1219	GCTGGCGATGCCGCCAAG	GATAAACGACTCACCGTATTCCATC	Successful
SO1220	GTGCAGGATCTTGATTTGGCGG	ATGTGTGGTGTTGCCATCGAAATAAC	Successful
SO1221	ATGGCAACACCACACATTAATGCTG	CAGCGTAATCGCAGCGTCTAAAG	Successful
SO1222	TGGCAGACAAGCCTACTACAAGG	ACCCGTTGAGTCAGTGTCTAAATC	Successful
SO1223	ATGCGGCCATCCCTGAGTC	AAACTGTAACAAATAAGGTAAAACCCGC	Successful
SO1224	ATGTTGACTCGCAACTTCAATCCTAG	GTCCTTTAATACAGCTAGTTCAAAACC	Successful
SO1225	ATGAGTTTAGATAACCATAGTGCGCTC	GGGAAGTTTTTGTAGCGCCGG	Attempted
SO1226	ATGGCAAAGAATAAAACCGCGTACG	GATTGCTTCAAGGGCTTCTGATAG	Successful
SO1227	ATGAAAGATAAAGCATTAGTGATTGATGAAAG	ATCGGCAGAATGATGTTTTTCGACAAA	Successful
SO1228	ATGGCCTATAGTGTGCTGGTTGT	GTCATCCACCTTCGCGGCA	Successful
SO1229	AATCCCCAAAGCTGGCCATTAGA	AGGTAAAGATGGAGGCCGTACTT	Successful
SO1230	AGCTTGAGTTTACATTGGCTTAAACAAG	TTCCACGGTGACTAACCACTGTT	Attempted
SO1231	ATGAGCAACGTCGATATTAATCATGCC	GCTTAAGGTTTGTTCTACTGATGAGTT	Successful
SO1232	AATACTGGCCTGAATGAAAACGAATGG	GATTTCAACTTCGATAGGACCATCG	Attempted
SO1233	GCTACCAATACCGAAGCCTTCTG	GTGCTCTTTTTTCACGAAGGTTGAC	Successful
SO1234	GGGATCAGTCTCTACGGTTTCAT	GTGGCCGACAACGCCGC	Successful
SO1235	GTGAGAGATCCACATCATTTTCCTAC	TCTGGCGGCGTTTACAGTATTATC	Successful
SO1236	ATGTCTGAGCAATTGAGTTCAACTGC	AATTGCCCAGCCACCCATGTAAA	Successful
SO1237	ATGCCGATCATCATCGCCGATAT	ACACTCGCTTTGATTTACCTCATTGTG	Successful
SO1238	ATGAATCAATTAACCCATAATACGCCAAAC	ATCTTGATCTTCTGTCTCATCTTCTGC	Successful
SO1239	ATGACTGGAGCCAACTACAGAGG	AGCGACATCCCTAGGTTGGAC	Successful
SO1240	ATGCAGATGACAACAAGCTGGATTAG	AAGTAAGTTAAATCCCCAGCCTGTTC	Successful
SO1241	ATGCCGCGTCCTCGCAGAA	GTTACTGTTAAAGTGCTGGCAGC	Successful
SO1242	TTGGGTGGCCAGATTTACTCGG	ATCAGGCGCACCGATTGTTACAA	Successful
SO1243	TTGCAGCAGACTGAGCAGCTC	TTCAGCCCCATTTCCTTGGGG	Successful
SO1245	GATGCAATTACGATTCCGATCGC	GAACAGCAAGTGAGCAACACCC	Successful
SO1246	GTGGGCAACCTCAAAAATCATCC	AAGTACGAGTCGCACAAAATAAA	Successful
SO1247	TTGGGATTAGTGCTGGGGATTGG	CTCAGGGGCTTGCGCCTTG	Successful
SO1248	ATGAAAATATCCCTCGGCCCACT	GCTTAAGGATTTTAGTCCCGCTTC	Successful
SO1249	ATGGAGTTGTTGTGTCCAGCAGG	TTGCCAGTTACGCTCGTAGGC	Successful
SO1250	ATGTCCGCTGTTTTTTCGGCTAATC	AGCGGGGGATTTTGCTAGGATAA	Successful
SO1251	ATGGCATTATTGATCGACGACAGC	GATTTTTTGCGTGAGTATGGCAAACTT	Successful
SO1252	ATGTTTAAACCAGAGTTGCTATCTCCC	GCCTGCTTCGTGTGGGTTAC	Successful
SO1253	TTGGAGTATATCAGTTGGCGATCAC	TTCTGAAATATCAAAGCGTAAAATCATTTGG	Successful
SO1254	ATGCGGGTGCAAGAAGTTGTAAG	TTGGTAACTCTCTTTGATTGAATGGAATTTA	Successful
SO1255	TCCGAAGCGTTGCGCCAAC	GGGATGTGATCCCAAATTGGCG	Attempted
SO1256	ATGCCGCAATTTAGCCCGAGTTA	CATCCCTAAGCTTAATTGGGTTATTAAC	Successful
SO1258	ATGCCGTCTATCGTGGTTGTGG	GCGAATGATCATTTGATCGCGTTC	Successful
SO1259	ATGCTCGAACTTCATTGGTTAAAAACC	AGTGCCAACACTTTGCCCTTGAA	Successful
SO1260	GAAGAAAACCAACATGTTCCGCAAAG	GTTCACCTTTAGTAATTGCTGGTATTG	Successful
SO1261	ATGGAATATCCTCTCGTTAGTACGC	GCGCTCAATCGGCAAATCCG	Successful
SO1262	ATGATAGCGAGATTGTTCGATAAACTG	ATAACTCTGACTTAATTTAAGGCGTTTGC	Successful
SO1264	ATGCCCACAAAACCTCCTGTACA	GAATAAATCCTTAAATCTATGGTACAGCATC	Successful
SO1265	TTGGATATTGGAGCCAGTCTCAG	GAAATTAGCTGGGGTTGTCGCAC	Successful
SO1266	TTGCAATATATTATTCAAAGTGTAAATAATATTTTTCAAAC	AGCTAAAAAATGTTTTTTTATGCTGATAAAGCAATT	Successful
SO1267	ATGTCTGTCCTGTTACCCCTTATTG	TTTCACTCGAGTGGTAGCCCG	Successful
SO1268	ATGAATAAGCTAATCGCTTTTTTAAAAGAACG	CACGCTGAGTAATAGGAACTCCC	Successful
SO1270	GAAGAAGTCGTGCGTATGTATAACTG	TTGGCCTGACTTCACTTTGGTCC	Successful
SO1271	ATGGCAAGCACCTCGGGCG	TGATCTTAACACCACGCCACTGG	Successful
SO1272	ATCCCGCCCTATGAAGCGAC	TAGGTCTTTCTCCAAACTACGCG	Successful
SO1273	GAGTCCAAGTTAGTAACAGTATGGG	ATTAAGCGGCATCCGCTCACG	Successful
SO1274	ATGTCTGCCATACCTCACACTGG	AACGCCTAATTTATCTCTTAAACTGTAATAC	Successful
SO1275	GTGTTGCTTAACGATCCGAGTCT	AACAGACATACAGATATATTTAATTTCTAAATATTCTTC	Successful
SO1276	ATGAGCACAACTAATGATTCATTAATGGC	ACCTTTTAACACAGCATTGAAGCTCG	Successful
SO1277	ATGACTCTTGGTACCAATCAGGTAAG	TTGCTCAGCTTTTACATCGCGCA	Successful
SO1278	GTTGAACTCTCTCATCAGGTGCA	GGTTTTTAACTTACCTAATTGCTGATGTTG	Attempted
SO1279	ATGAGTTACAAAGACTTAATGGCTACG	TAGTATTAATAATATCGGTTTTAGGGTAATACC	Successful
SO1281	ATGGACATACTGGACTATTACAATCTAAAG	AGTTTTTTGCTTGGCTAATTTATTATTTAGTTTTTC	Successful
SO1283	TTGTCACCCGTGTTTTTAGATGAAATTC	AATTAGCCCACACCATGAACGGC	Successful
SO1284	ATGGATCATACTCCGCAGTCGC	TTCGTCTAAGAAGGACTTTAAGATTTCTG	Successful
SO1285	ATGCTAAGTGCCGCGCAAATCG	AACTGAGGCAAAAATGTCCTCATTCTG	Successful
SO1286	ATGGCAATACCTCGTGATTTTATCAATG	GTTTAGTCCTTTCATGACTGAGATCAG	Successful
SO1287	ATGAGCCTAATTGATCAGCTAAAAGAC	TTGCAATTTTGCACGGATCATAGCGCC	Successful
SO1288	ATGCCAATTATTAAAGTACGTGAAAACGAAC	GTATAAACGTACGCGACGTGCG	Successful
SO1289	ATGCGGGTTCTAGGTATTGAGAC	AGCCAAGGGCGGTAAGGTATC	Successful
SO1290	GCTGTGCTAGTGTGTAGGATGAG	GGGGATTTTTGGGCGCCTTTTAC	Successful
SO1291	ATGGATAAAGTGCTTATTCGACAATTACG	ACGTGAGCGCTCAATCTCAACC	Successful
SO1292	ATGGCACGTATATACATTAGTTTAGGC	AAAAGTCAGCCCATAAGGCCATTC	Successful
SO1293	ATGGATACGTTTCAGGTAATTATTTTAGCG	TAAGAAGATAAATCCACACAACACAGC	Successful
SO1294	ATGAGCCTTCTATTTCAATGCCCG	TAACTTTTGCGCTAGGACTAAAGTAAAATC	Successful
SO1295	CTGGAAGAAAGCGTTGCAACTCT	CTTCTTGTAACGAGAAGCAACGTTG	Successful
SO1297	ATGTACAAGGCCTTTTATGGACTCAG	ACTCTGCGCTCCATTATCGGTTA	Successful
SO1297(8)	ATGTCCATTTTACTCGACGCGGT	AATCGCCGGAACCCTAAATTGCG	Successful
SO1300	ATGACCCGTTCCGAAGCGC	GTTTGCCGCTTTCATGCGAGC	Successful
SO1301	ATGAACCAGTTCGAAGGATCCCA	GCGATCGGCTTTACGTGAATACC	Successful
SO1302	GTGCAATTAACGATAAATAAAGCCGCG	GACTTGGCCGGAGCGAATTTC	Successful
SO1303	AGTGACGAGCCGGTCGTAAAG	GTCATTACTACCTCTTACATCAGTTTTC	Successful
SO1304	ATGCCAATTAAATTTACCGATGCGGC	TACTGAGAAGCTGGCACCACAAC	Successful
SO1305	ATGTCGATGAGCGAGCAGGAATC	ATTCATAATGTTGAGATTTAATTTAGGCTTAAACC	Successful
SO1306	ATGACCCCAGAAGCGCGTTAC	ATGACTTTGCTTGGTGAGCAGAC	Successful
SO1307	GCGGCGTTTCCAGAAGTGG	CTTGGCTGCGTTGAAATAA	Successful
SO1308	ATGCCTCCCGCCAAAATCGAAG	ACAATCAGCGAGTTGTGCATTTATCG	Successful
SO1309	GCCGAACCGATAGAAGTGAAAGC	GAACTTAAGCTCTGCACCTAGGT	Successful
SO1310	CAGGACTACCAAAAACCTTCCCC	CTTGGGGGGTAAATTCACCTTTAAG	Successful
SO1311	ATGAAGGATAAGAATAAGTTGAGTTTCTGTT	ACTGAGTGATGGTGCACTTTCCT	Successful
SO1312	ATGGGCGGGATTTATCGTTTATCG	CTTCAACAGCTTATGTTTTAGCAGGAT	Successful
SO1313	ATGAACAAGGCTTATTATATTGGACTGATG	TTTCGCGCTAAAACGTCCACCC	Successful
SO1314	GTGTGTAAACTAACGGATTATTCAGGC	TTGCATTGCCAATTGCGTTTGCTTG	Successful
SO1315	ATGGCTGATTTAGACCAAGTATTAGCA	AACCAAAGTCACTTTAGCAAACTTACG	Successful
SO1317	CAGCAGCCCATAATCGTATCCTA	TGGCGCCGTGCTGGCC	Successful
SO1318	AACTCAGGGGAAATGCCAGCAG	CTGCATCGCTAATTGATCTGACAG	Successful
SO1319	GCTGGTCGCCACCGTATGG	TTCCCTCTTGGTTTTGAGATCAAAAGC	Successful
SO1320	TACACCAACCGATTTTTTGCACTGG	TTTACTCATCTCTTTGATGTGGATATTAAGT	Successful
SO1321	ATGCACAGCTCTTTTTATCAACAACTTG	CAGGGTTTGTAGCCAGCGTAAAC	Successful
SO1322	ATGAAAATAGGTATTATTGGCGCAATGG	CTTTACAGAGTTGGGTTCCAATTGC	Successful
SO1323	ATGGGTGACCCTTTTGATTCTACTG	CAGGTGACTTATCACAAAAGATGAATAAAAC	Successful
SO1324	ATGAGTAACGATTTTCAATTTATTGAAGTGG	ATCCAGATAGTTAAGAATGCCTTGCG	Successful
SO1325	ATGAGCTTATATCATCCCAGTTTTGAG	CCCCGCTTTAACTGCCAGTTC	Attempted
SO1326	ATGGGGCTCGATGCATACGTAAA	TGGTCGCGCTAATGCCGTC	Successful
SO1327	ATGGCCACAGTTGAATTAGAGACAATC	GGCTTTAGCCTGTAAGAATTGCTTTAA	Successful
SO1328	ATGAAAAATTTACCTAGCCTCAAGAATCTTT	TTGTGCCGTTTCATTCGTTAACAATTTTTG	Successful
SO1329	ATGGCGGCATTCGTGTTTTTTCG	TAAAGGGGAAACACCGAACACTTC	Successful
SO1330	ATGAAATCTATTATTCCCCCTCAAAATCTG	ACCAAATACCTTATTTAATATCATTGCTGTAAAAG	Successful
SO1331	GTGATTGATAGCGACGGCTTTCG	GCCCGTAGTCTTTTGCCTTACC	Successful
SO1332	GTGTTAAATACGCTTAGGGATATTACTC	ATTAAGAATTGTTACAAGACCCTGCAG	Successful
SO1333	TTGGCTTTAGGTGCATTTGTTGGC	GCTCAGAATTAATTTGAGGCCGAC	Successful
SO1334	ATGGCATTGAATTTTCCCAATATCGATC	CTGCTTACCCTCTGGACGAAG	Successful
SO1334(5)	ATGCAACAGTATTTAGACTTAATGAAACACA	AACGGCGACAGGCGCTTTG	Successful
SO1336	AATTCTCCTCTGGCTGGATTCTATC	TACTCCTTTTTTAGGTAACACTTTTGATAAC	Successful
SO1337	ACGCAAATTGATGCCTGTAACAAGG	TTTTAAACGCTGGCAATCCAATAAG	Successful
SO1338	ATGCTGCATCTCAATTACAACCATCTC	ACACTGCTGCACTTGGGTATCTA	Successful
SO1339	TTGGAGTTAATGAATATTGCTCGGGTC	TGGCGCCGCTCGTCCAC	Successful
SO1340	GTGGACGAGCGGCGCC	AATCCGAGCACACCGATTAGGG	Successful
SO1341	ATGAAACAAGTAGTTGAACACCAATCTG	TTTTTCAGGTTGCAAAATGGTCGGTAG	Successful
SO1342	ATGAGTGGACAAATAAGTGATCAACAATTAG	CTCTTCCAGCAAAGGCTGGAG	Successful
SO1343	ATGGATAAATTAGGTCAAGAATGGGTATC	CTGATTGACAGGAACGGGAATAAC	Successful
SO1344	CAGGAAGATATGCCTGCTAAAGTC	TTTTAACATCAAACTTTTTGCGATACGGG	Successful
SO1345	ATGATGGAAGAAGTGGCGAGGG	AACGGGTAATTTCTCTAAACTGATCCC	Successful
SO1346	ATGAAACACATTAGAAACTTCTCAATTATTGC	CTCGTTTAGCTTAAGTACCGCTAAG	Successful
SO1347	ATGGCAGCCTATTTTTCCATTATTTTAGTG	GTGAATTCCACCAACACGTTCAAAAC	Successful
SO1348	ATGGAACCGATTAAAAATTTGCCTCGT	TTTCTTCAGTAACTCCAATACTTGAGC	Successful
SO1349	ATGACCAAAAAAACAGACTTGCCAGC	ATCGTCACCATAACCTAGGCTTC	Successful
SO1350	ATGAAACGGGGTTATGTTTTACACCAT	ATTATTCCCATCTACCTTTGAAGCTGC	Successful
SO1351	ATGAGCCGTATCTTATTGGGTGTAAAT	TTCGCCCCGACGACCTTCT	Successful
SO1351	ATGGCGATCGTGGGACTGG	GCGCGACTCGAGGATCACC	Successful
SO1353	ATGAAATCCGCCGTAGAGCAGTT	TTTAGTTTTTAAATGCGCTTCGAGCGC	Successful
SO1354	TCTGAAACCGCCATGATGACCC	GTGTGGTGATTGATAATGCTGCG	Successful
SO1355	ATGGTCATTTTTTCTGCCTCAGCC	ACTAAGAATTAACTCTTTGACAATGCGAG	Successful
SO1356	ATGTTTGAGAATCTAACCGACAGACTG	GCGCCCGGGAAATTTCATTCC	Successful
SO1357	ATGGTTACCATTCGTTTAGCTCGTG	AGCAGCTGCTTTAGCGTCTTTGA	Successful
SO1358	TTGATGAGCAGTAACCAACAGCC	AAAGTCAGGATCCCAATCCACTAAAAT	Successful
SO1359	ATGTGGTTAGGGGTTATTACCCTG	AGCATTCTTGTCCATTGCTTCAACG	Successful
SO1360	ATGAACAACATCATTAAAATGCTCAACGATG	CTTAGTAGCCAGCTTTTCACGGA	Successful
SO1361	ATGCAGCAGGATACAATTAATAACGTC	AGCATTGGCCACTTTACGCAAATC	Successful
SO1362	ATGAATGAAAAAACCACATCCGAATTAGAAC	GTTCGTTTTCATATCACTTACCGATTG	Successful
SO1363	ATGTTCTGTATTCAGTGTGAGCAAACT	AGCCACGTTCAGCATGGTTTTCA	Successful
SO1364	ATGAAGTTTGATTATAAGCCCGGTCAA	GATCAACGAAAGCGTCACATCCG	Successful
SO1365	ATGACAACGACAACCACTTATGCC	GACTTCTAAACCATCCAACAGACTTAA	Successful
SO1366	TCTTCACGTTTACATAAACTCCAAGAAAC	ACGGCTCTCCTGTGTGGTATG	Successful
SO1367	ATGCAAAAACCACAGCCTTTAAATCAC	GCGATACAGCTCCCTGACAAC	Successful
SO1368	ATGGAGTTTAGCGTAAAGAGCGG	TTCGCCTAATTCGACGCCAGC	Successful
SO1369	GTGATTGTATTTAGATACCTTATTCGAGAAG	TGCAGCCACCTTTTTACGCGC	Successful
SO1370	ATGAAGATTTTAGACCTTTATATTGCCCG	CCGTCGAATAAAGTAAAAAGCAACGC	Successful
SO1371	ATGTTAAATGCTGAACATGCCAACTTTC	AGCGCCATGCCAATTGCGC	Successful
SO1372	ATGGCGCGTCAAGTGACTTACAC	GGCCTCGGGTTCTTCATCAC	Successful
SO1373	TGGTACGGTCATTTAAAGTCTTTAGGT	ATTAAATTCGCTTCTAAAAATAAAATATACCGCAC	Successful
SO1374	TTGGACGGAAAAAGGTCGACCAT	TTCATCTCGATGATTAAGTTTATAAATCATGTAC	Successful
SO1375	ATGAATACCAAAGAACCTACACCAAGT	GCCCAAATAGCGTTGAGTTAAATGC	Successful
SO1376	ATGTGGGCGTTTTTAGTTGAACAGC	ATTATCAAAGCGAGTCGCAGACC	Successful
SO1377	ATGGATGTGTTAAACGAAGTCTCCAG	ATTACTTATCTTTGGCTCAATCACGGC	Successful
SO1378	ATGGCCAATATTTTGATCATCGCCG	ATTCAATAACTTGTTAAACTGCGCCAAC	Successful
SO1379	GTGTGTGAAATTTATTCCGGTGCTG	CGATGATTTAGCATTTACAACCATCTTAG	Successful
SO1380	ATGGCATTGCAGTTGGTAAGAATCG	AACCAAGAGTAGGCACAAGGCC	Successful
SO1381	CAAACTATCGCTAAAGATGAATATTCGG	TTCTGGCGAGCCGACTAAACTTG	Successful
SO1382	ATGGATAAGGGATTATTTAACGCATTAAAGA	CTCAATACTTAGCCCACGGAACT	Successful
SO1383	ATGAGATTTGAATCTTTTAGTTTTTGCCCC	TTTTAGCTTTTTCGCTTTGCTTGGTGC	Successful
SO1384	TTGGCGGTTTATGCCGATATTGC	TTGTCGACAAACAATGGCGCGG	Successful
SO1385	ATGAGCCTGAGTAACCCTAGCC	GCCAAAGGCTCGGCGTAGG	Successful
SO1386	GTGAATCTAGCGTTATTTTTCCTGAAAAAAA	TTTTTCTAACTTTTTAAAAATATTAGTTTTTTTATTATGGTTTAAAC	Successful
SO1387	TTGGATTGCAAAAGGATTTTTATGGCTAG	CAACGTTTTAGGTTGTGCCACCG	Successful
SO1388	ATGTCGTTACCATCGTCGTCACA	AATAGCTTTTGTCGCCTGTGTGAG	Successful
SO1389	ATGCAAACATTAACAATAGACGTGGGC	CAAATCAGCCTTATCCGAAAAATCCC	Successful
SO1390	CAGGAAAATATCCGTTTAGGTAATGAATTTT	ATTAATCTTCAACAGTTCCACATCAAAAATC	Successful
SO1391	GAGCAAAAAACACCCCTGGACG	AAACCAGCTCAACGCGATACTGA	Successful
SO1392	GCGCTTGAACAGCTAACACCG	AAACCACTTTTGTGGGTATTGGCG	Successful
SO1393	TTGATGCAGGGCACTGAGAGTC	AACAGCACAAGTCGCAGCATCG	Successful
SO1395	CATATGTTGCCCTACGGTATTGC	GATAAACATATCTACAGCGCCAGTTTT	Successful
SO1396	ATGAAGATATTGGCGAATAACCAACCC	GTATTTTGAAGCTTGCTGGCGTTC	Successful
SO1397	ATGGATGAATTTTTACAGGCCGCC	TTCGCCAATATCTTCATTCCACAGTTG	Successful
SO1398	ATGCTAGTTCCCGTGACCGC	TTTTTGCGGCTTTTCTGAAATCCACAA	Successful
SO1399	ATGAGTACCCATACAGAAACTCGC	ATCCACACTCATGCCCTTAGGG	Successful
SO1400	ATGGGCGCGGCCGACG	ATCCCGTCTGCCGACCTTTTC	Omitted
SO1401	GTGGAAAAAAAACAGGTCTCGTGG	TTGCGCAGCTTGTCCGCTAAAG	Successful
SO1402	GTGAAATTGCAAGAACTAACCCAAAGC	AGCGAGGCTTTTTTCGCTTTCAG	Successful
SO1403	ATGAAACCCCAATGGCAGCAGTA	TTCCGACATGATGTTGATAATGGTGAC	Successful
SO1404	ATGATGAAAAGCATTATTCACGCAGAG	ATCGTTAACGTGAGCGATGGCTT	Successful
SO1405	GCCTCAACACAGACGAGTGC	ACGCTGCTCGCTTGACTGG	Successful
SO1406	GCGGGGCTGTCGGGG	TTCAAACACCTCAAGCAACCAAGG	Successful
SO1407	GACAATCTGTTGGTCACACTCGA	GCTCTGCTTTTCGACCTTGTTGA	Successful
SO1408	ATGATAGAACAACAAACCTCACTCTAC	ATCTTGGCTTTCTAGAACGGCTTTTAA	Attempted
SO1409	ATGTCCATCGATTTTTATAATCAAAACGCC	CCGCTTAAGGAGTACTGCATTGA	Successful
SO1410	CAAGGCCCACAATGTAACCACG	TTTTTTGAAGAAAGCTTCGTTGGTGCC	Successful
SO1411	GCCGATGTGCAGTTAGGTGG	GAGCTGCAATTGTATGCTTAACTGC	Attempted
SO1412	GCTGAGCAAGAAGATGGCATCAA	GAAGTAGTAACCAAAGTTGATGTTGATAC	Successful
SO1413	GGAGATCTTGTCAAGATGAAAGGC	CATTTCTTTGAACCAAGTACGGTGG	Successful
SO1414	ACTGAATGCGCCTCAAACATTAAATGG	GGCCTGCATGTCAGATTTGATGG	Attempted
SO1415	ATGAAATGTCCTTCGGACTCCCT	ACCACACTGACGAGTACAGGG	Successful
SO1416	ATGACACCGCTTTACCTCGTGG	CTGTTTATGATTGGCGAGCAACC	Successful
SO1417	GCCGATAGCCATGCAAATGATCC	TCCACGAGGTAAAGCGGTGTC	Successful
SO1418	ACTTTCTCGCCATTTGACTGCAATAC	AGGATTGAGCTTAGCGCGATATTG	Successful
SO1419	GCGCCACAGGGTAAATATGTTGA	CTGAGCAGGTAAGGCATGTTCAT	Successful
SO1420	GATGAACATAAATTTTATGGTCGTATCGATT	GAAGTCGTAACGCATACCAAGGC	Successful
SO1421	CAATCTTTATCAGAATTCCATATTGATAAGG	TTTAATAGAATTAGCTACTTGTTCTCCAGC	Successful
SO1422	ATGAGAGTTATACCGCCGATAAAATCT	AACAGCATGCTCAAGCCATGCAT	Successful
SO1423	ATGAAGTTGAATGTGCTAATAGGCGC	AGCAAAATGCATGGCTTGAGCATG	Successful
SO1424	GATGCTGATGTTGAGTTTAATCCCC	AGGTAACGCAGGGAAGGTGC	Successful
SO1425	GAGCGGATCTTACTCGACGAAC	TTGACCGACATCGACACCATGTT	Successful
SO1427	CAAGAAATTCCATCAACTCACGAAACG	ACGGGCAAAATTGCTGCCGCTAGGGTG	Successful
SO1427	CAAGAAATTCCATCAACTCACGAAACG	ACGGGCAAAATTGCTGCCGCTAGGGTG	See plate DM
SO1428	GCAGACTTTTCTGTGCACAAAGC	AGGCAGCAGGTAGCTGAAGG	Successful
SO1429	GGTTCTAGTGATGTGAATGTGGTG	TGCCTTGACGATCTGCACACG	Successful
SO1430	ATGACTCAACAAACACAATATGGTTTCTATT	CACTTCTGCAGGGTTTAATAATTGCC	Successful
SO1431	ATGTTAACAATCAATACGAGTGATTACCAAA	GCGATAGAGTTTTACAGGTTGAGG	Successful
SO1432	ATGACGTTTGTGACAGCAGTGAG	TCCACCCATGTTTCGGGTATTTG	Successful
SO1433	GTGGTAGAACCGACACTGAACC	AGTAAGTAAAAGTTGTTGGTAAACCGAAAG	Successful
SO1434	GCGATAAGTAAAATGCAAGTCATCAATG	ATAACGACGTTTGGTTTTGAAAAATGCAAG	Successful
SO1440	TTGTGGCTGTATGGTTCGCAGG	GTCACTATTCAGTGATAAGCACTCTAA	Successful
SO1441	ATGGATGTGTCAATGCAAAAAATTGTAGTG	TATGCGTTTTTTTGGTCCCCTAAGAAA	Attempted
SO1442	ATGAATTTTTCTCGATATCCCAATTATTTTCC	TGAAAAGCGCGCCAGATTTTCAGCTAGTTGAG	Successful
SO1443	GTGCTAACAACACCTCAATATGATGG	CCAACTTTGTAACCGACCCGAG	Successful
SO1444	ATGCCACAAATAGTCTTCACTGCC	ATATCCGGCTTCTTTTTGGTGGC	Successful
SO1445	ATGAGCACAATCAAACCCGTGTC	CGTAATGCAGTGGCAGTGAAGAC	Successful
SO1446	ATGTTACGCCGTCATCACGCTAA	GCCAAACCCTATAAACGATAGCG	Successful
SO1447	ATGTATACATTTCAACCCGGTGATCAT	TGACCTTAACCAATGCCATGCATC	Successful
SO1448	ATGAACGAAGTCGAGGCGGTC	GATTTCCAGCTCGACAAAGTCCT	Successful
SO1449	GTGATGAATGTGGGCACCAGC	GCGCCGACTGAACTTGGTG	Successful
SO1450	ATGAAAATACACCGCGAAACTATCCTG	GTCGGCGCTAACCTGAACC	Successful
SO1451	ATGACATTAACCATCAAGCGTAACCAA	ATCCAAACTCACTTCCACTTGATAGAC	Successful
SO1452	TTGATGGTTAATGTCATGGGATATTCC	CTCGATAACTTGTTCTAGCTCGTAAG	Successful
SO1453	ATGACAACCCTAAAACTTTTCGATATTGAG	TCGAGTGATGGTGAGGTTGCTG	Successful
SO1454	ATGATTGAATTTACCGACAGCTTTTCAC	AGTATGCACACTCCAATTAGGCTG	Successful
SO1455	ATGCACAAAGTGATCACCCTACC	GAGTAAGCCGCGCTCGGC	Successful
SO1457	ATGACAACGGACAACGATAAAAAACAAC	TACCGATGGCTCCGGGTTG	Successful
SO1458	ATGATTACGCGAATAGAGGCCTAC	TTCCAACACTCCGGCCGCA	Successful
SO1459	ATGAGAGATATTGTTTTTTTAGTAGCCGAC	TGCGTAAATCCTCGGATACCAAG	Successful
SO1460	ATGACAGGAGCTAAAGAGGCGAA	ATGCTTTGGTGCTGCTGCTTCTA	Successful
SO1461	ATGGCACAGGTATCTGCAATTGG	TGGCTGAACCTCCGCTACC	Attempted
SO1462	ATGAAGGTAGGGAAAAAAGATAAGGCT	TGCGCTATATCCTTTCATACTCTCATT	Successful
SO1463	ATGATTAAGGGAATTCAAACCGTTATTAAGT	GACCAGAACAATCATCGACGTAAAC	Omitted
SO1466	GTGTTGTTAGCTCCTGAAGACAAG	AATAGCAGTCAAAGTATCGCCACC	Successful
SO1468	ATGATTACTTATCACAAAGGCAATATATTGC	GACTTGTGCTTTTAACTCTAGCCAG	Successful
SO1469	ATGAAACAAAAGCTATGGTCCGATAGA	TGCGTTTTTTTCTAGATACTGCTCACT	Successful
SO1470	ATGAGCAGTTTGCCACTAATTGAGTC	CGGGGACGACAATGAACCTG	Successful
SO1471	ATGGCAAGACTTACTAAGCCGTTATC	TTGAGCTACAAGCCTTAAATTTCTGGC	Successful
SO1472	TTGGCCTTAAAATGCGGTGTTACTAAA	TTTCTGTATCAGATAACGGCTTAGTAAG	Successful
SO1473	ATGGTAAAGAAAAACTCAAAAAAAGCCGC	TCCGCGCGTTTTTTCCTTTTTCATTAC	Successful
SO1474	ATGCCGCAAATTTCTCGAAGTGTG	TTTGTCACTGTAAATTACCTTAGCGCG	Successful
SO1475	GTGACAAATGAAGCAGATAAGTTCGTC	GGACACCCGCCCACCTG	Successful
SO1476	TGTAGCGTATTTGATTGGCTGATCTAT	CTTGATTGGCTTTTGAACTTGCGC	Successful
SO1477	TTGGTTAAGTTTCCAGACCTTTTTGGC	AGCCGCGGGTTTTAGTTCTCTTT	Successful
SO1478	GTGGGCACTGGGTTACAGC	TCCCAAATCTTCGGGACCGATC	Successful
SO1479	ATGTCTGGATTATCGGATTTTTTTACCC	ATCACCATTACCATGTGAAATAACAAGG	Successful
SO1480	TCAACTACAAATTATGATGAAACGCTAACTA	AGGCTGCCTTGCTAACTCGC	Successful
SO1481	GCAGGACCGATTCTGTCTTATCT	ACTCACATTCTCCCTGTCGCC	Successful
SO1482	GAAAATACATCCACTGCACCCGA	GAAACTGTAGCTATATTGCAGTTTCAC	Attempted
SO1483	ATGACGGAACACACTTTAAGTGAGC	AGCAGTTAGCATCTCGTAACCGG	Successful
SO1484	ATGACTAAGGCAACACAGACTTCAC	AAACTGCTCTTCTTCGGTAGAGC	Successful
SO1485	GTGGGATGCCTGTGTGGCT	TGTCTTTGTAAAACTTTTAAAAATTTGCACCAAC	Successful
SO1486	ATGAAATATTACAGTCGTCGTTTAGTCAAAC	TGCCGCATTAGCGCAAATACCAT	Successful
SO1487	GATTTAAAAGATGCCGGACGCGC	CTCTGAGTCCTTCGTCAAATCTTC	Successful
SO1488	TTGCGGTTAACGCGAGCAAATCG	ATGAGTTGAGGGTCGATTTTGTTTTGG	Successful
SO1489	ATGATGGCAGCAATATCCTCTACAG	AGCCTGTTCGAGCTTGGCTAAAC	Successful
SO1490	ATGGCTGCTAAATTTTTTATTCCTTCCG	TAACGCGTTAGTAAAGATCTGACAGAT	Successful
SO1491	TTGCAGCTAATGATGGGCGCAG	AACTGAACAAAAGCTAAAAAGCACTGG	Successful
SO1492	TGCGATGGCAGTGGCGATG	AGCAGCGGGGCAGGTGG	Successful
SO1493	ATGGGGCTGGAGAAGTTGCTG	GTCAAAGGTGTTATCTGTTTGTGCAG	Attempted
SO1494	ATGATGACTCAAGCCCAGACTTAC	TAGGGCTGATTCTCTTAGGATATTTTC	Successful
SO1495	ATGACGAGTGCTGCGCTTATCAA	ATTCCTTATAAAATCAGCATGAAACAGCATA	Attempted
SO1496	ATGAGTCACGACAGTGAGTTGAG	TAACTTCCAAATTTCATCTCGATAGCC	Attempted
SO1497	ATGAGCAAAGGAACACGCAGGAA	CTCCCCAAATAGCACATTAGTGC	Successful
SO1498	ATGTCTAATGTACGTTATATCAGTAATTTAACTC	CTCGTAGCCCACTGGCAGT	Successful
SO1499	GTGAAACGCATATTAATGGTTGCAGC	CAAAATGTTATAAAGTTGTTTCTTGTAATCAAGG	Successful
SO1500	GTGCAAAATGCGGCTTTATTGCTG	GGTCAGCAAATACTTGCTGGCAA	Omitted
SO1501	ATGAAATTTGACACACTCGGCTTATCT	CTTTAGTTTGTGGCCGCTATGGG	Successful
SO1502	ATGATAGTCAAAGCCATTCCCACC	ACCAACTAAACACTCAACCAAAGCC	Successful
SO1503	CAGGAATTACTTGCCGTTGGCAC	ATCGGTGAGTGTTGAATTAGGAATGG	Successful
SO1504	GCGGGGTTGATTGCACTTTTTGG	AAACCCCGCTAACAGTTCGACC	Successful
SO1505	ATGAGTCACAATAGTCCAAATGCAGAG	GTGTGCTGCTTGCTGCGCT	Successful
SO1506	ATGACTGCAATTTCCCATAGCGC	GGCGTTAACCTTAAGCCGCTG	Successful
SO1507	AAAGATAATGAGTTAGTGTTTGCTAGCG	CATAAAGGCTTTAGTAAAGGCTTCCTT	Successful
SO1508	ATGGAGTTTCAGGCAATCCCAATTATG	TGTCTCTGATGATTCATTAAACAATATCTTG	Successful
SO1509	ATGCTGCTAGCGACAACATTACAAG	TTTTGATATTGATTCCAAAAAATAATCCTTTTTATAACC	Successful
SO1510	ATGCCGCGCCCTCGCAG	GTTGCAGCGCAAGTGCTGG	Attempted
SO1511	ATGGCAACCTCCTACCATTTAAGC	TCCTGACATACGTACTGGCTGAC	Successful
SO1512	ATGAAGCAATCTGAGTCTGACAAACTT	GGTTTTTTCGGCTGCATCAATGTATTC	Successful
SO1513	CAAACGGAAGCGCCCGAGG	GTTTTTCTTGGTTTCACTCAATTCTTTAGC	Successful
SO1516	GTGGTTTTGTGGAATACTTTTGCGC	TACTGAGAAATTGAATGAGCTACTTGAATTA	Successful
SO1517	TTGGTGAACACCAAACTACCAGAAG	CAAACTGCCGTTGAGCACGG	Successful
SO1518	ATGTCTAGTAAGCACGAAATTCTCAATG	AACCAGATACACATTTAAGCTGCAGG	Successful
SO1519	ATGGCATATCAGCATAATCACGAGG	TAGGCTCCTGTGTTTCTTAAACCAAG	Successful
SO1520	ATGAAAATCGCCCTTTTCATCCCG	GAGCGCGGCGTTAAGCACT	Successful
SO1521	GTGACGGATGATCCCGTCC	GCGGCTGCACTCTTCGAGC	Successful
SO1522	GCCGTGTTTATTTGGCAAATGGATAC	GAATCCACCCCAAAGTGTTGCG	Successful
SO1523	ATGGGGATCAATTTTGACGTTTCAAGG	AAATAACTTACTGCCCCAGCCAAG	Successful
SO1524	ATGAGCAACGAGTCGATTAAAGCAG	GGCTTCAATATCAATCGACGCAG	Successful
SO1525	ATGAGTTTGGACATTTCTCAGTTTCCA	ATTGGCGAGATAGGCATTAATCTGC	Successful
SO1526	GTGTTAGTCAATGCAATAAAAGAATATCAAC	TATTCTTCGCTCAATAATATAGCGGGC	Successful
SO1528	AAGTTTAGCGACTATTTCTATTTTCTGAAAAAAATT	AGGGTCAAATTCAGACGACGGAT	Successful
SO1529	GTGGATTTAGCTACAATAATAGGACTAG	CTCCCCGTCCGTTGTATCG	Successful
SO1530	ATGGCTAAGTGCAACTGTCCACC	ATTTGGTTTATCCACTTGAATCTCTTCC	Successful
SO1531	ATGAAGTTTATTGTAAAGCTGTACCCAG	AGGTCGGTAGACCTTAACATTGTG	Successful
SO1532	AACGTGATCAATGCTGAAATAATTATCGAC	TTCCGACTTGACCACTTGCTGAG	Successful
SO1533	ATGTCAAGACGTTTACCACCATTGAAT	TCCGGGTAACAACTCACTGCG	Successful
SO1534	TTGGTTAACGAGGATGTTGCGTC	GCCAATAAATTTTGCTGATAAATCAACAGC	Successful
SO1535	CTAAAAGCTGTGGCACCACCTG	TGACTCGTTGCCATCCACGAC	Successful
SO1536	ATGAAAAACCTATTTTTATTTTGCCGTGCAG	GTTCCAAGGCTGGCTTGGTTTAA	Successful
SO1537	TTGGTGCTTAATACCAATCTCAATTGTG	CACAAGCGGTGCTTGACCG	Successful
SO1538	ATGTCAAAAAGAACGATAACCGTAATTCC	CAGACGGTCAAGCACCGCT	Successful
SO1539	ATGCTGGCCAGCTCTGACTTAC	CTCATCATCGGCTTTATATTCGACATA	Successful
SO1543	ATGCAATCAACAGACAATAATTATGTTAATCAC	ATCTAGCTCCATGCATGTCTGGC	Successful
SO1544	TTGAAAAGCGACGACGGCACTTT	CAGATGTTCTGGAAGGGGGC	Attempted-Omitted
SO1545	TTGAACGAATTAGCTCAATCTATTGCC	CAACTTGTAAAAGTTAACATTGTTTAAAAAATAGCC	Successful
SO1546	ATGCCGCGCCCTCGTAGAA	TCTGTTGCTATGAAAGTGCTGGC	Successful
SO1547	ATGCCCCGTCCTCGCCG	GTTACTGTTAAAGTGCTGACAGCTTG	Successful
SO1548	TATGAACCCACACCTGACGAAATG	ATTTTTGCTTGAGCTTTCAGCTTCTTTG	Successful
SO1549	ATGGAAAGTTTAACGGAGCGTGTG	CAGATTGTTCGATGATGCTTTGGTTG	Successful
SO1550	ATGATAGTAAAAGTCAGCCCAAAGGG	CTTCACTATTTGATAGCAGGGAACATA	Successful
SO1551	ATGAAGGATTCCAACGCGACCG	TACGTCAATCACGACCCTGTCTC	Successful
SO1552	GCCGATCTTGAGATCGAAGAAATAG	AATATTTCCTAATAAATGTCGATTTTGGTTATTTTC	Attempted
SO1553	GACGTGAATTACAGCATTGATCTAAGC	GGGAAAAGTCACACTCACCAGC	Successful
SO1555	GTGACTGCAGAGGTGATGGC	CAAAAGTAAAAAGGTGCCGCAGTTG	Successful
SO1556	ATGTGGTTTAAAAATCTTACTCTTTATCGTTTC	AGCCTGAGTCTCTTCAATGCCG	Successful
SO1557	GCTGAGCCACTGACTGTTTATGG	GAACTTGTGCTCTAAACCAATAGCG	Successful
SO1558	GTGTTGACATTCACTGACAGAAAATCA	ACTACGTGTAGAAAAGCGATAACCC	Successful
SO1559	AACCCCCTCTGGATACTGATCAT	TTTTTTACGTTCAATCAAATGCTGCGG	Successful
SO1560	GCTATTGACCCATCTCTACCAAC	GAGGCGAATGCCCAACTGTTC	Successful
SO1561	ATGCCAATAGCACCCACAGCATG	CGACTTAAACATTCTATCCAACTGCAC	Successful
SO1563	ATGACATCCACTATCTATCGCCATAAC	CTTATTTAAAAGTGACTCTATTTTGTCGCG	Successful
SO1564	TTGCGTGCAACTTATTTTGTTGGTTTG	GTCACCTAAACGCCCTTCTGC	Successful
SO1565	GTGACTGAACATGAAGCCGAATAC	AAGGTACAGTATTGTCGCCATACC	Successful
SO1566	TTGATTGATATGAATCACAACGATATTCACT	ACCCGCAGGTACACGATCC	Successful
SO1567	TTGTTTGTTTTTGGTTTTTATGGTGTTTTCTATC	TACCGAATAAAAAAAGAAAATCTGCATATTTAGG	Successful
SO1568	TCAGAATTTAATCTTGGTTTAAACAACGATG	GAAGCGGAATTTACCGCCAATGT	Attempted
SO1569	ATGGCACCTTTATTGATGATTTTAGCG	CCTTCGCCGGCTTTTCCATTTTG	Successful
SO1570	GCTGAAATTGCGTTGGATTCCCC	GAGCGAAACAATTTCCCCCGTAC	Successful
SO1571	ATGGAAAAACAACGCCCTGATTTTATC	GCCGAAGTCTTTTTCACCTTTTATCAC	Successful
SO1572	TTGACCATGTCACACTCCTATGAATTT	CTTCGATTTATGCTGATAGAAATCCAC	Successful
SO1573	GTGAAATATTTAATCACTGATGGTGAAAAGT	ATAATCATTAAGATAAACCATACGCACCAC	Attempted-Omitted
SO1574	TTGCCTTGCATAAAAGCCAGCCA	AATGAATAAATTAACTGACTCGTTAATCTGATAAG	Successful
SO1575	TTGCTTGGCCATGTTCCGCC	GTGTTTACGTTGCATTCGTGCGA	Successful
SO1576	ATGATTGATTTATATACCGCCGCTACC	CTTAGTCACCATCTTTTGAATTTGCTTTG	Successful
SO1577	ATGAAGTTATACGAATTAGCACCTACG	GTTTTTGGGGTTAAGCGACACTATC	Successful
SO1578	ATGGCTCGTAGCTGTAACTTTGATAG	TTCCCCGTCAACGGGGTTAAG	Successful
SO1579	ATGACTAAGCTTACCGCTCACCC	AAAGTCCAATTCGAGGGCAAAACAC	Successful
SO1580	AAAGAAGTATTAGGTGCGCCTAAAGTC	AAACTCATAGGCTAAGCTAAGTCTGAC	Successful
SO1581	ATGACTGAAAATGAATTGCTAACTCGC	AGACTTTTTAACAAAGCACGTCAGGAT	Successful
SO1582	ATGGCAGAAACACCACAATCACTC	TTCCCCTTCAAACTGGGTTAACC	Successful
SO1583	ATGGTTAAAAGACGCGAAGCATTTGAG	GGCATATTCCATTAAAAACTCGTCGAG	Successful
SO1585	ATGAAGACAGTTATCGTCGGTGAG	CAGGCTCAGCCACTGATGC	Successful
SO1586	GTGCTATCTGCATTCACTCCTCA	CCGCGAATCTTGTAATCGTTTACG	Successful
SO1587	TTGAGTGCTTTTACCCTGTCGCA	CGATGGAGTTAATTTTTCGCGCAAATA	Successful
SO1588	CAAACCACAGCGACCTCGTTTAA	AATACCTGCCACGGCTTCCATG	Successful
SO1589	ATGACCAACGATGATATTTATATGGTCATG	ATTTAGCGATTTGATTTCAGATGCACTG	Successful
SO1590	ATGGAGATGACCAAAGTCACGGG	ACCTTCAACTTCCGATGCTGGC	Successful
SO1592	TTGCCTTGCATAAACGTCAGCCA	AAGATCCATCGATGACAGCATCAC	Successful
SO1593	TTGCGCCCCGTTGAACATTACG	TGGGAAGTTGCCAGTCCAATGG	Successful
SO1594	TTGCCGCAAAGTGCCATCGTC	GGCTGACCACAGAATTTGGCAAA	Successful
SO1595	ATGAACAAATTCTATCTTGCTTGTGACG	AGTGCCTGTGTGGTAGTAAAGTTTATC	Successful
SO1596	GTGGCACGCCGTAAACCCA	TAACTTGCAGGCGAGCATTGTCG	Successful
SO1597	ATGACGAATACCACACTCGATAATAAC	GCAGCGTTGCAGAGGTTTCC	Successful
SO1598	TTGCCGCAGTGGGGTTATTCC	CATTGCAGCATTAACCACAGTTAGC	Successful
SO1599	TTGAGTTCTCAAATGCATACTCACCC	TGCCTCTTCGATGCAGATGGC	Attempted
SO1601	GTGTTAAGTGACACTCAACCCAATC	CCAAGCCATACGGCTATTCGC	Successful
SO1602	ATGAGCCATACCCCTTCACAGC	CTTAACACTTACCTCGGCCATGT	Attempted
SO1603	ATGTTGGATGAAAATAATAATGATGGGATCG	TGAGTCTCCACTGGCAAAGCG	Successful
SO1604	ATGAAGATTGAGCTTTTTTTTATACCATTAGC	GTCAGCCAAACTAGCCGCTAAC	Successful
SO1605	GATGAAAAGCAGCAATTGGAGCAG	GTTTGCTGGAGTTGTTGCAGGAG	Successful
SO1606	GCTGAACACGAGCATGAGCAC	TTTTGCTGTTGGTGGTAGCGGG	Successful
SO1607	ATGCCGACACAAAAGCCGTTAGA	CTCGCAGCGAGTCCGAACC	Successful
SO1608	ATGTGCGCCTATTTTGACATGGAAAC	CTGTCTGGCTAACCTATGGCTC	Successful
SO1609	GTGTCTTGTCTGCCTGCGC	GCGCTTACCCGTTAAGTTGTGC	Successful
SO1610	ATGTTTGTCACCGAACTGCGCTT	TTGATGATCCCAAGACAAGTTCGATAC	Successful
SO1611	ATGAGTCCGATTGACCAAGTGTTAG	AACGGATTTTCCTTGGAGTTCGAG	Successful
SO1612	GGCGATGGTGAATCGGGTTG	AATCTTGTTATACGCTGTATCACCCC	Successful
SO1613	TTGATTGCATCTTTCACACAGAGGC	GGGCTTTCTTAACTGGGTATCAAG	Successful
SO1614	ATGGACAATAATACCTTGGATGAGTATC	TTCATCTTGTTGACCTGTATAAAAAAGTAGT	Successful
SO1615	ATGAATGAACGTTATCGCTCTTTCGC	GTACTTTATTTTACCCAAGAGTATTTGGG	Successful
SO1617	GCAGAATTAAGCCGTGTTTTTGCAG	ATGGCATTTACCTGAGCTACAACTAC	Successful
SO1618	ATGACTGAAATCACGACTCTTAGCC	TTTACTTGCAGCCTTAAACAAGCCG	Successful
SO1619	TTGATGCTATACCGCTACACTCAAAC	TCTTGGTTCATTTAACAATATATCCAATTCATTTAA	Successful
SO1621	ATGCGACAGAGCAATAGGCAAAAAC	ACTACTGGCTAACTCTTGCATTAGG	Successful
SO1622	ATGAAAATAGTTAATCTGGTCTTTGGTACTG	AGCGACGCGCTCGGATTTG	Successful
SO1623	ATGGCTGGAAAGCTGGAATCAAC	ACGGCAATTGACTTCATAACGCC	Successful
SO1624	ATGACAGATTGTGCCGATGCCC	AAAAACGATGGTTTTATTACCGTAAACCAC	Successful
SO1625	ATGGAGGCTTTACGCCAACGTAT	ATCGACGATACGTAACAGTTCGTTG	Successful
SO1626	ATGAATACAGCGCTGCTAGCAAAAC	ATTGGTTGACTCTGTGTTGATAGCG	Attempted
SO1627	ATGAGTATCGTCATTAAGACAGCAGAA	GTAATTAATCACGCGTGGGAAATCTTC	Successful
SO1628	TTGCCATGTATAATGGCCGCCAT	ACCCGATGCAAAAATTTGTGCTTTAGG	Successful
SO1629	ATGACTACAGTTTCAATGCGCGATATG	TTCGGCTTCTACGAAACCGTCTT	Successful
SO1630	ATGGCAATTTCTGCTGCCCAAGT	AGCCTTTTTAGAAGCAGCGATTTGAG	Successful
SO1631	ATGAGCACCAATCCAAAACCTGC	TTTCGCTTTGATCATTGTGCCTTCTTC	Successful
SO1632	GTGATTGCAGATATTAAAAAAGATGCTCAAG	GACTTCCATCAACTCAATTTCTTTGGC	Successful
SO1633	ATGTCATCCACAGTGGAATTTGATCC	CAATGCGCGCATCTCATCAATTTG	Successful
SO1634	TTGATCGCTGTGTTTCTGATCGC	CATCCAAAATGCAATGTAGATTAGGGT	Successful
SO1635	GCTAATCCTACAGCCTATCGAGT	AGCGAATTTCGCTAGTAATTCACGG	Successful
SO1636	ATGTTAGATTTTTTGTGGAACTTAGGTTCTT	GAGTCGGGCAAAATCGTTGAAGA	Successful
SO1637	GATACTTTCCAACCCTTTGAAGTGAC	AAAAGTTTTGCCAATATTGAACGAGAAGATC	Successful
SO1638	GAAAATATTGCTGTAGTTGATATGGGC	CTTGCCTTTGCTTAAGGCTTCAAC	Successful
SO1639	ATGAAAAGTGTGACTTTAAAAGAGTTAAGCC	CTCTGGTGTATTTAAATTCTTTTCGATCG	Successful
SO1640	GTGTCTAATCAAATGAACACTATGGATATTA	CTGATTAATCTCTCTGCGGGCAC	Successful
SO1641	GTGATAGATACATTAGCGTTTGTGCAT	ACGAATAATGCCGCGACCCG	Successful
SO1642	ATGAGCAAAAAATCTCAATTAGTGTTTGCAA	ATTCACTTCCTTAAAATCGACGAGTGC	Successful
SO1642(3)	ATGGCGGTATTTAAGACGCTGAC	ACGCTCCAGTAATGCCTTGACG	Successful
SO1644	ATGTCCGATCCTCGTTTTGTGCA	TGGAAATACAATCCGCACTTTATGGG	Attempted
SO1645	ATGACTGCGCAGGATTTAAGTGTTC	AGGATTAGCAATTAAATAACTTAATCCTATTTCATC	Attempted
SO1646	ATGGACTTTGGCTTAGCGACCAC	AGACAGTTGAGTTGGGCTTAGCT	Successful
SO1647	ATGGAACATGGTTTCTTGATCCAAATTC	GCCCTGCAGTAATTTCGCTTCC	Successful
SO1648	TTGCGAATTATTTTTTTGAAAAATTTGGAGACATTC	CAGAACAACTACGTTCGCAGCTT	Successful
SO1649	GCCCATGAATGGTTTGCGAAAAAG	CGCTCTGCCAGCAGCGG	Successful
SO1650	ATGGAAGTGGTGCGTATCCCTG	GGCTTGGCTGCGCTTATCG	Successful
SO1651	ATGCGTGCCCGTGATTATGTGAT	GTGGAATAAAGATAGCAGTTCATCGG	Omitted
SO1652	ATGCAGTACCCAGTCGATACCC	AATTGCTTCATCGCGAAAGTGCG	Successful
SO1653	ATGCAGGATGTCACTCCCGC	AGGTTTTGCACTTTGTGTTATAAGGGC	Successful
SO1654	ATGCAGTGCAATCGTGGTGATATC	TAACACAAAGTGCAAAACCTTAAACAGAC	Successful
SO1655	TTGTTGCGGCTAGTGAATATAGCC	TTTTGCCCAGCCAGGCGCT	Successful
SO1656	ATGATACGCATGGGCATCGATTTAG	TTTTTCCCATAACCACGCAGCGC	Successful
SO1657	AAATGGGCGATTGCTGGCGC	TTCCTGTTTTATCCAAAGCCATAAACG	Successful
SO1658	ATGGCCTTAGAGTCAGATGTCGT	TTGGGGCCCCTTCGGGG	Successful
SO1659	GACGGAGAAGACGGGAAAGAC	GTGTGCTACCTCTGCGTGTAC	Attempted
SO1660	GTGAAATTAGATATTTTATTAATTGAAATTGATGCG	ATCTAAACAACCCATTAAATATATAAGTAAAAATATGC	Successful
SO1661	ATGAGCAATCCATTACTAAAACAAATCTGC	TTGAGAGACTCTCGAATTGGAGC	Successful
SO1662	TTGTTTACCCGCAAATCGTCCCC	GTTTTCTTGACTCTGCGATATCAAGAC	Successful
SO1663	ATGACAGAAAGCATTAATCACAGTCGC	TTCTGGTTGCTTAATACTAATCGCTTG	Successful
SO1664	ATGACGATTTTAGTGACCGGAGG	GCCTTTATAACCATTGGGATTGGTTG	Successful
SO1665	GCTATCCCTAAGGAAATGCTACC	TTTAATTCCCTTTACAACTGTTTTTAAGTAGTG	Successful
SO1666	ATGACTATAGATACCGTCCATACCG	GCTTGCCTTCTTTGCCTTTGGC	Successful
SO1667	ATGACCGCGTTAACCCAAATGAAATG	ATCTAATAACAGGTCGGTCTTGGC	Successful
SO1668	GTGGCAAGCCTAGTTTACAGCG	GATTAAAAAGTTAATATTTAAAATCAGCATCTTAATGC	Successful
SO1669	ATGCGCTTGGAAGTTAGCTGTCA	CTTTGGCTTGGCGATCTTATATTCC	Successful
SO1670	ATGAAACTTGCTAGTTATAACAATGGTCG	CGCCTTGTACTCAACCACTTTTTG	Successful
SO1671	ATGATACTTTACGGTTATTGGCGCTC	AACCGCATCGGCTTGGCGC	Successful
SO1672	ATGACTGAAACCGAATTAAGCGAACG	GTTGGCTAAAACAAGTTGTGGGTATTG	Successful
SO1673	CACCAAGCAGGCGATATTATTGTTC	GAAAGTGTAACCCACGCTAACCA	Successful
SO1674	ATGACCCAAGCAACTGCGATAATTG	CTTTTTGGCCTTTTTCGGCTTCC	Successful
SO1675	ATGGTATTACTTGCGGTGACGAC	GCGGCCGACTTTCTCAAGC	Successful
SO1676	ATGCCAGTTAAAATTCCAGATCATCTG	CTGCGATTCCCATGGTGTCATC	Attempted
SO1677	ATGAGTACTGAACTATTAAACCAAGAGATC	GACTTCAATAGCCATAGCCGTCG	Successful
SO1678	ATGACCACACAAGTTAAGCATTACATTG	GCGCAAGTTAATGCTCATATTAGGG	Successful
SO1679	ATGGATTTTAATTTCAACGAAGACCAACG	GAGGATTTGTCCGGCATTCTCG	Successful
SO1680	ATGGACTATTTAGTTGAGCGAATTGAAG	GCGGTTCTTCCAATCAGCTTTAC	Successful
SO1680	ATGACAAACTTAGTAGATAAGGCTGCA	GCTTAATTGGCTTAAGGGATGCTC	Successful
SO1682	ATGAGTACAGTAGCATTTATCGGTTTAG	TTTCTTAAGTGGAGCAAATTGTTCAAAAATAC	Successful
SO1683	CATAATTTTGCGCAGGCGGGTG	TAAGCGGATACCGCCATCCAC	Successful
SO1684	TTGATAATCAAGAAAACCGAGCGATTG	AATGTCAACTCCCATCCATAATTCCAT	Successful
SO1685	GTGATCCCGTGGTTTTTTTTACTTTCG	TTTTTTAACTTTTTTAACTTTTTTAACAAACCATTTAAGTAC	Successful
SO1686	CAACCCGCCAAGGAAAACGG	GGGTGTTAATGCGCTTATATTATCGAG	Successful
SO1687	ATGAAAATAGGCGAAGTGGCAAAGC	ATGTTGATGATTAAGGCTGTTAATAATGGTG	Successful
SO1689	ATGTCTCAAATAAAACTCTACGTCGCC	AAGTTTTTGCTGCCTTAAGCGGTTC	Successful
SO1690	TTGATCACTACAGCGAATATCACCATG	GCCTTCGATACCCTTGCTCG	Successful
SO1691	GAACCCGTTAAGGATTTTGAACTCG	TTGCTTTACCTCTGTGGGTTTTTGTTC	Successful
SO1692	CGTTTTGCCACCATGCCCG	GTCATGAGGGCAAACCAATGTTTC	Successful
SO1693	ATGATGAAGGGAGCTGAGTTTGC	AGTCATCAATCTCTGCTCGATAGG	Successful
SO1694	ATGAAACCGCCCCAAATGACTCA	AATAATCGACTTACGCGAGCGAAAATG	Attempted
SO1695	TTGCCTACAACTAAACAGCTTAAGGAT	TAGCGAGGTATTTATCCGGTCAC	Successful
SO1697	ATGACCTCGGCCAGAAGAATGC	ACGCAGTGTAAGTCCATTAATTTGCTC	Successful
SO1698	ATGTTTGCACCACAAGGCTTAGC	GTTTTGTGGGCGATTGATAATTT	Successful
SO1699	ATGAGTGACAGCACATTTTTTTTGGGT	AAATCTAGTGTTTTGTATTTGAGATTCAATTAATAAC	Attempted
SO1700	GATGAAACGCAAACGCCTGAGC	GCGAGTGAGCACCAGTGCA	Successful
SO1701	GCAACAGGTATTGCCTTTGTCCA	AATATGATTGCGGATCAGCGTGTC	Successful
SO1702	TTGGCCATCACACAACAGGAAATG	TGCCCCTTTAACGATAGCGCTTA	Successful
SO1703	ATGCCGCTCACTCCGACTC	TAAATCAGACCCTTGGGTGGTTG	Successful
SO1704	ATGCAGGTTTTACCGAGGGCG	TCGCCACAGCCCGCCAG	Successful
SO1705	ATGTTTGCGGCTGCATTGCTTCA	TGGCAATCGCACCTCTAGAGG	Successful
SO1707	ATGCTACGTAGAATTTGGGCGGT	ATCCAAACGTTTGGAGAATCGCAG	Successful
SO1708	ATGCCTGCGATTGTGTGTCAAAG	TAAATTTAATCCCCATACTTCAAAGGCG	Successful
SO1709	ATGGATGAGATTGAATTAAAAGCATATTTAACAG	TTCGGCAGTGCTTTCGGTATAGA	Successful
SO1710	TTGCCTACGGCTGAATTCCATTATG	AAGGATTTGTATGCTCCATTTCTCATTAC	Successful
SO1711	ATGACTTTAGATTACGCACTTATGGCT	TAAACATCTAGCAGCCAGCATATCAG	Successful
SO1712	ATGGCTGATATGTTAGCCCAAGC	TTGCGACCTTTTTGCTGAGGCTT	Successful
SO1713	GACAACAGTACAAAACCCAAGCC	ATACTGCTTTGTCAGTAACCCTGAG	Successful
SO1714	ATGGTGGGTCACGGGATTGAC	CGCTTCGAACGATGGCTTCATTG	Successful
SO1715	ATGAATGAGATAGATCTGATCACTCAAC	GGATTTCCCCATGCATTCTGCTA	Successful
SO1716	ATGGAGTTAATACTCGCTATCGCG	GGGGGTGATCATAGGGATGATAG	Successful
SO1717	GATGAGTCGCAGGTGCTACG	TTTCACCGCTTGGGTGACGG	Successful
SO1718	ATGTTAGGAACGCTAAAAAAACTGCGC	GCCAGTTAACGTCACGCTCAC	Successful
SO1720	ATGGATCAGTTATATCAACTCGCGC	TAGTTTTTTCTTTTTGCGTAACCATTTGTAAATTAA	Successful
SO1721	TTGCAAGCTAAACAACGTCATGGG	AAAAGTGGTTTTAAAGTGTTTATCTAGCATG	Successful
SO1722	ATGCTACGATACTTAATCACACTGCAA	GCGGGTTAATTTATCTAATACTAAATCATCG	Successful
SO1723	ATGCTGAAAGGCGGACGTTCAAG	CAGCGAGCTATAGCGATCACG	Omitted
SO1724	ATGGGTAAGTGGGTAAAATCAGGC	ATGCTCAAGCGAACGATATTTTTCACG	Successful
SO1725	ATGAAAACCAATAGTTTTGACTTAGCAAATTTG	ACCGTAACGTCCGGTAATGTAATC	Successful
SO1726	ATGGAAAATATGAATTTAAACAAACATATCTCTGG	GTTCTTCATATCCTTTTCCATATCTTCG	Successful
SO1727	ATGATCGGTAACTGGGAAGATTTACAC	TAAACCATGAATACTCTGCCTTAGTCT	Successful
SO1729	GTGCATTATGTTGTTGATTTAAAATCGGTG	ATGAAAACGCAATGCCATTGGGTTG	Successful
SO1730	TTGAAGGAATTAGCGCAATTTATTCTCTTAA	CAACTTTCCCGAGTTAAAATGGTTTAAATAA	Successful
SO1731	ATGGACGGATTTATAACCCATGACAAT	CTCTTGCAATGTGCCCACTGG	Successful
SO1732	TTGAAAGGAAAAGTTGTCTCATACCTTG	AGCAGGAAAAACCGCTATAGCAG	Successful
SO1733	TTGTTTTACATCGACAATCACCAGCAA	TCTGCAACACGGCACATAGACCATTTC	Successful
SO1734	ATGCGCGTGACCCGTCTAG	CTGCGTGCAGGCCGGC	Successful
SO1736	GATGGTTTAGGGATTTTTATTTTAGCGTTG	GCTTTTAGTTTTCACTACCGATGAACT	Successful
SO1737	TTGCTTGTTTTTTTGATGGGTTATATCGAAG	GGCGACGTGCCCTTGGTC	Successful
SO1738	ATGTCAGCAAATCAAGGTCAGAGTAAG	TTTTTTCATCATCGCTTTTAAATCCGCAAAG	Successful
SO1739	ATGCGTTCCCCCTGTGTTGC	GGCTTTTTGCGCTAAACGCGC	Successful
SO1740	GTGTTTTTAATATGGCGCTCAATGGTT	AGGCTTTGCTAATATCAGTCTAATATCAC	Successful
SO1741	GTGAATCAAATTAACGATCACAATCTAGATA	ACCGTTCATTTCTTGCTCGCTCA	Successful
SO1742	ATGAAATATTCCCGCGTATTTATTAATAGCC	CCACTTAATACCCAGCATCATGC	Successful
SO1743	ATGTTAGACACTCTGTTGCCGTTTAAA	ACGCTCTGCCTGTGGCGC	Successful
SO1743	ATGACCAAGGTGGATGATGCGC	ACCTTTGGTTTGCGATTGCGCC	Successful
SO1745	ATGACCGATAATTCTTCCATTTCTCTC	TAGCGATGCCTTAAGGCGTTTCA	Successful
SO1746	ATGGCGTGTGATGATTGCAAAACG	TTCACGCCCTCGGATACGAC	Successful
SO1747	ATGGAGTTTTTTACCACACTCTTTGTG	TTTCTGTTCGCGTGTCTTCCACA	Successful
SO1748	GCACAACCTCAAGTTAATCAACACAAA	ACGGGATGGTAGTGTGCCATC	Successful
SO1750	ATGCTAACAATTACTGATTTAACCAAAACCT	AGCTGCCTGATGGCGATGG	Successful
SO1751	TCCAATAATATTCAAATTGGTAGCGGTG	CAGCTTAAAGATATTGTCCCTCGC	Attempted
SO1752	GTGCGCCAGTTTTTTATTAAACCTGC	CGCACTTTTACCAAACTCAACAGTG	Attempted-Omitted
SO1753	TTGAGTTTGGTAAAAGTGCGTAAACTG	ACGCAGAAGATTAATCGACACAACG	Successful
SO1754	GTGGCAAGCTATTTCGACGAGC	AAAGCGATGAAATAACTTAAATAATCGGTTTG	Successful
SO1755	ATGAATACTCATCTGCAATTACAAATTCAGC	CTTAGGCAAACTCGCCTGATGG	Successful
SO1756	GTGAAAATGTTATCAATTGCACCGTTAG	TGCCTGTTGAGACCAAAGGCC	Successful
SO1757	ATGACAATGGAACTGGTTTTTATGGCG	ACTATTTGTTATCAAGTCAGACGATAAAACC	Successful
SO1758	ATGCGCCGTGCTGACCGC	TTGCCCTCGGTCATGCATATGAT	Successful
SO1759	CAAGAAGGCCAGCTCGATTTGAG	GTGGATACAGAAAAACAGCCCCA	Successful
SO1760	ATGCCACTCACCATCGCGG	TAGTGTTTCCTCTGGTTGAGTCG	Successful
SO1761	GTGCCTTTTAAAAACGCCTTGGC	ATTGAGCACACAAATCTGATTCACGC	Successful
SO1762	ATGAACACAGAACATGCGGCCTA	AGCTTGGATAAAATTGCGGCCTATTTC	Successful
SO1763	ATGCCAAGCAGCCACGATCAC	GGGCTGCGTGTGTATTCCATC	Successful
SO1764	ATGTCATCTGTACCCCAATCAAAACAA	CTTTAATGCATTATCTTTTTTGAATCGTCGT	Successful
SO1765	CAGGACAACAGTGCGTTATGGG	GTATTCACCAGTCACAATCAGCTC	Successful
SO1766	ATGAATAAAGAAATTGAGAGTTTGTGTGTTG	AAAATTAGCCTGACACAGAATTTTGAACG	Successful
SO1768	ATGAACACTACCAAAGAAAATGTAGATAACC	CGAGTCTGCTGACTGCATTTGC	Successful
SO1769	ATGCGGATTTTCACTGTGCCCG	TTCAGCGACCATAGCTAATAGTGC	Successful
SO1770	ATGAAGATAGTTATTGCCCCCGATTC	ACGCTGGCCCAGCATCAATAC	Successful
SO1771	TATGGTTTACCCAGTGGCGATATTG	GAGCAGCACTAAGCTTAGTACATAC	Successful
SO1772	GTGGTTTTGGCTGTTGTAGGGC	ATCTGCAGTATTCAATAATAGGCTGAC	Successful
SO1774	ATGTATCTGCTCGATTCAACCATCG	CCTTGGGTTTGCTGAAGTATCAAG	Successful
SO1775	ATGACGGCGTTGTTAACGCGAG	GGTTAATAAGGAGCTAATACGTGATCT	Successful
SO1776	GCTGATGGTTATGGTCTAGCGAA	GAGTTTGTAACTCATGCTCAGCATC	Successful
SO1777	TCGAAGTGGGATGAGAAAATGACG	GCGCTGTAATAGCTTGCCAGATG	Successful
SO1778	TTAACCGGCTGTGGTGGAAGC	CATTTTCACTTTAGTGTGATCTGCAAC	Successful
SO1779	AAAGATGGTGAAGACGGTAAACCAG	GTTACCGTGTGCTTCCATCAATTG	Successful
SO1780	GATGATGGCTCACCCGGCG	GTTTATTGGATGGACTTTGAGTACGTC	Successful
SO1781	GAAGGTTATGAAATTCAAAAGGCCAAC	CATTTGGTAGCTTAAGGTCAAACCTAA	Successful
SO1782	ACGCCTTGGGATGATAAGAGCTC	TCTCTGCAGCAACTTGCCGG	Successful
SO1783	ATGAAGTTAAGCGAACTCAGTCCC	GTCATTCGCCTTTTCCACCTCAA	Successful
SO1784	ATGACTAAGCAGTTTCATTGCGTCAC	CTCAGTAATAATCCGCACGCCG	Attempted
SO1785	GTGGATAGTAAAACAATAAAAGCAGCC	CTGAGTAAACCCCTGAGTAATAAATGT	Successful
SO1786	ATGAGTCATGTGGACACTGAAGTAC	TTCAAACGAGTCACGCAGTGCAA	Successful
SO1787	ATGATACTGAATCACTTAATGGGGTTATAC	TTGATACATAGGGCCAAAGCCAATAC	Successful
SO1788	ATGCAACAATTATTGGCACCTGTTCAT	TGCATATGAGTATTTGATAGCCTGCG	Successful
SO1789	ATGCGAACCTTATTTATTGGCGATCTG	AGTGGTTTCAAAGGGCAGACTTTTTAA	Successful
SO1790	ATGATCACATTACACACTAATTTTGGCG	GGCCGCTACACTGACTTTTTCAA	Successful
SO1791	ATGTTGAAGATTTACAACAGTATTACCCG	TTTCTTACGCCAAGTAGTGCCAC	Successful
SO1792	ATGACAGCCCAAATAATCGACGG	GTCGTGATATTGCTCAGCGGC	Successful
SO1793	ATGCAAGTTTCTGTTGAAGCAACCC	TGCGCGACCTGTAGCCTTG	Successful
SO1794	ATGCATAATGCGTCAGATATACAAAGTG	GCCGCGTTTAGTCATCACTGC	Successful
SO1795	ATGGGCGACAACAAAAATAATGGTGAC	TTGCTCGCCAGAGGCAACC	Successful
SO1796	ATGACCTTAGAGCGTGAAGCGC	TGCCAAGTTTTTAACCACTTCGAAGC	Attempted
SO1797	ATGAACAAATCTGAACTAATCGAGAAAATCG	ATTGACAGCGTCTTTCAGAGCTTTAC	Successful
SO1798	ATGTTAGAAAAGATCCGCGATGGTTC	ACCTTCTACAGGATAGAGCACTTTC	Successful
SO1800	ATGATTATCAAACCCAAAATTCGTGGATTC	AAGCTCAATCACATCGAACTCAACG	Successful
SO1801	ATGACGACCCCACTGCTTAAAGT	ACGTTTGTGAACAAACAGGCTCTG	Successful
SO1802	ATGCCATTACTCGACGTTAGAAACC	AGCAGTGGGGTCGTCATTTGTC	Successful
SO1803	ATGCCTCCAGTTAAAATTTATCAGGAAG	GTTTCTGATGGGCGCAAGCG	Successful
SO1804	CAGTTTCCAGTTGAGCGCACC	ACTGGAGGCATAAAGATCTTTTCTGC	Successful
SO1805	ATGAGTGGGTTGTTGGTTGCATG	GTTAGTCTCCTGCGTGGTTTGG	Successful
SO1806	GTGGATAATAAATTTCAGCAAGACAATCTAA	TGCTTTATCGAGCAAATTGTACTTTTTAAGG	Successful
SO1807	ATGGGTATTTTCTCTCGTTTCGCC	TTCTTTTGACTTAGTGGGGGCTTTG	Successful
SO1808	ATGGATATGGACATACTAATGGCTCC	GTTCCTCTCATGTTTCCCCCTC	Successful
SO1809	ATGAGAGGAACTAGCGGCCG	CAAACTATTGATTTGTCTTTTTAAATCAAAATTGTC	Successful
SO1810	ATGGGAATGCTTGATGTATCGCTC	TTCCAATTTATCCCCCACGAGATA	Successful
SO1811	ATGAGTGTAGAGTTGTTACCACATTCA	GCTAAGTGACTTCTCTTTCGAACTC	Successful
SO1812	ATGCAAGATAAATCAAGCAAAATGTGGAAAG	CACTAACGCAGCTAATGCCTGG	Successful
SO1813	GCAGATCCGGTAAAAGAAGCCTC	CAACTTAATCATATGACGATTTTGCTCAATC	Successful
SO1814	ATGCAACTCGAAATCCGTAACTATTAC	GCTTTCTTCCTGCATTCTTTTTTGTAAATTC	Successful
SO1815	ATGATCCCATTGGTTTATCACGCC	TTGAGTTTGCAACCATAAATGGTTTGC	Successful
SO1816	GCAGATCTGAATATCCCTATGTCATTC	GAGCTGTGAAATTGCCCAGCTC	Successful
SO1817	ATGGTTTTGAACACATCGCAGCTAATC	ACGATTATGGCTCTGATGTGGAC	Successful
SO1818	TTGGAGTTGTTACTCGAGCCCAG	AAACCATGCGCTCCACGCC	Successful
SO1819	ATGTTACCTGACAACGTAAAAAACCAG	CTCTATGACTCGTCTAAAGGGAG	Successful
SO1820	GTGTTGACACGCCACGCGA	AATTAACGACAGCTGTTTTGAGGCAAT	Attempted
SO1821	ATTGAAATCTACAAAGATGATAAAAATGCAGTG	CAGTGTATAACGGATCCCGATAG	Successful
SO1822	GCTGATGAAGCTGGTGCTGATAA	GAACTTGGTTGTTGCACGTAAATAGAT	Attempted
SO1823	TTGCTGCTCGCTAATGCCAGC	AAGTAAGTCTTGATTAAAGTGATGTTGCTTG	Successful
SO1824	ATGATCCATGCTGATGCTGCTGC	TTGTGCAGTCTCCGCAGCAG	Omitted
SO1824(5)	GCTGATGCGCCTAAGACCATC	GTCAGCCCTCTTCTCAGCATG	Omitted
SO1826	ATGGCCGCTGGAGGAAACG	GTGGTGCGGCATGCGGTC	Successful
SO1827	ATGGCACGTAAAAAGCATTCCAGTG	ATCGTTCCCCGCAGATACCG	Successful
SO1828	GCCGAAACCTCAGCCGAGA	ATTGCCTCCTTTCTCTAAAGTGAAGTC	Successful
SO1829	GCTGAAAAATGCGCAGTAGATACAC	CAGCGTGACGTTATGCATACGG	Successful
SO1830	ATGATCTACTCATTTCGTAACTCAGGT	TTGTAGTTTTATCAGTGCTTGTGATTGC	Successful
SO1831	AAGCCTGAAACAAATGTTGTTGCACAG	AGCCTTGTTTGCCGCAATCCAG	Successful
SO1832	ATGGTTCAAGCGACAGCAAGACA	ACCGCGGCTTGTCACTTCG	Successful
SO1834	ATGCTTGAACTTTACACCGACAGATTA	TCTTTGCCTTTCACCAGCGAGC	Successful
SO1835	ATGTCTAATGCGGGTGGCGAAG	TTCAGCCGCAATGATTTGAACCG	Successful
SO1836	ATGCAATTTCCAGACGACGATAATGG	ATGATGGCAATGCTCATCATGAACG	Attempted
SO1837	TTGAGGTTATTGACTGCAATGTGGTTG	GAGGTGAAAAAAGCCAGCTTGAC	Successful
SO1838	ATGTACGCCTATAGTTTGTTACTTTTTATAC	CGTTAAGGCTCCTAACAAAGCAAATAA	Successful
SO1839	GATACATTATCCCCTGTGCAAGC	ATTCGCGCTATTTTTTTCGTTAGGGTT	Successful
SO1840	TTGCGCAATCTTACATCTCAAGTTTATG	TGACGCGGCTCCTTGCTCATTGATTGCA	Successful
SO1841	ATGAACACGCTTCCACATACGTC	AATAGCTTGCGCCGGTAAAAAGTG	Successful
SO1842	CAATGGGTATTTGCATTTAGTTTATGCG	TGCTTGCTCCTTTAGCTCGGC	Successful
SO1842	ATGGCTAAGACAAGTTTCCTTTTAGCT	AAGTCGTTGCAGCTTTTCATCAAGC	Successful
SO1844	GCGGATAATTTGATTATTTCTGAATATGTTG	ACGATATGTCAGTGTCGTGGTATC	Attempted
SO1845	ATGAATGCAGACACATTGGCGTATATT	CTCTGCTTCCTTTATCGTCTCGC	Successful
SO1846	TTGGCAGATAAGTTCTATAACAAGTACAAG	CAGCACGATATAAAGCGGCCAG	Successful
SO1847	TTGGCCTTTAGCCAATACCTTACTC	GCTTTTTAGATTAAGGATCCCTAGATG	Successful
SO1848	ATGAACACGAGTCTGATTGAGATAACC	ATCTAAAAAGCTAAACATATCATCCACTTCT	Successful
SO1849	ATGCCCATGGCCAAAAAACTGAATATC	GCGGTCCTCATCATCGTAGTG	Successful
SO1850	ATGATTAACCACTTTAGTGTGCTTGGT	AGGGTAGAACTGATCCCATAATTCG	Successful
SO1851	ATGCTTAATTTTTTTGCTGCCGCCC	TTTATCTGCATGGGTAATTAACCAGGT	Successful
SO1852	ATGCAGATAAATAATGCATTGCAGGCA	AGCTCCTAAAAATTCTTGTAATTGCGTG	Successful
SO1853	TTGAGTCTGGTTCGTATCAATAATGGC	CTTCAGTGACTCAAGCTCTTCCC	Successful
SO1854	GCACCAGTTTATGAAATTGTTAACATTGAAA	GCGAACGCGACGACGCAAC	Attempted
SO1855	ATGAAAAGACAAAAACGAGATCGTTTAGAC	TTTATTAAATAGCCCATTAACTCGGCC	Successful
SO1856	ATGAATAAAGCAAACAGTTTCAATAAAGAAGAAC	GAAGGTCGATGTATCGCTAAAGAC	Successful
SO1857	ATGAATTCACTCTTGATACCTTCATCC	ATGTCGGAAAAATCCTAATTTTGCGAG	Successful
SO1858	ATGGCCTTTTTGTTTACAGAATTTGAACC	GTAATCGAATCCAACATCGAATGCC	Successful
SO1859	ATGATGGCCTTTTTGTTTGCAGAATTTG	AATGCAAAAAGCCGCTAATTGCTTAGC	Attempted-Omitted
SO1860	TTGATATCGATATATTTAGTTGACGATCATG	AAAATGTCCAGCATCTAACATTTTATAGCG	Successful
SO1861	ATGTCTACAGGTTTTAACGCCCAG	CCCTCGCAATGCATCATGAATGG	Successful
SO1862	GATGCATTAGACGGTTATGCGGC	TTCAGCCGTTAAATCTTTCCAGGC	Successful
SO1863	ATGAACAAAGCACAACTGATCCAACG	CTCATTTATCGCTTGTTTTAGCGCTG	Successful
SO1864	GCTTGTGCTCCTGTACCAAGAG	ACAATTAAGTGGGTCTATTCCAATATACC	Successful
SO1865	ATGATCCTCGTTCAGTGCCAAGG	CGAGAATAATGTTTCTTCTAATGTACGTC	Successful
SO1866	ATGACACCAAACGCTCCCAGTAC	TAGTTGACTCCTTTGGAAATAAATGCG	Successful
SO1867	ATGGAACTCACGTTACACGAAGC	CGATAAAGAAGCGATAAGCGATTCTAA	Successful
SO1868	ATGGTACAGATAGGAAAAACCTGCAAA	GTCAGCTTCTGTTAGGCGTAAAC	Successful
SO1869	ATGCACAAGCATCCATTTTTTGCTCTT	CTGTAACAGGGGACTGTTGGC	Successful
SO1870	ATGAATGATTGGTCTATTGAAGCTGCT	AGAAAAATCTTCTAAATAAGTGTAGCCTTTC	Attempted
SO1871	TTGATGTTTTTTGAAGGTGCGGAAAAAAAG	CATAAATTTAGGAAACAATTCTTCGGTTTGA	Successful
SO1872	GATAATAAAGGCTTTCTAGGCTCCAAA	GTCTATTGAGGTTTTAATTAATGTTATTGACG	Attempted
SO1873	ATGAAAACTGTAATATTAATTGGTGCATTGG	AGCGTCAACAAATAAAACTTCACCATTAATA	Successful
SO1874	TTGAACGCCCTCGTTCACTTACC	AGCAACTAAGGGTTTTTCAGGCG	Successful
SO1876	TTGTCAGTTGAAATTGATAAATTATTAAGCGATTTT	AATATATGCGGCCTCTAGTTTTGAAAC	Successful
SO1877	ATGAACACCTTAACCGCTGGCG	TTGCCCTGCGATTTGCGCAAG	Successful
SO1878	ATGACCAATTTCCTGGTCGTAACAG	TCCTCTGTCGTTTCTTGAGGTCG	Successful
SO1879	ATGATAAACGGAAGCATCGTAGCC	TTTAACCTCTATCTGGGCACGAG	Successful
SO1880	CGCCAAGCTAACGGTGGTG	ACGCAGTTTGCGTTCTTCTTTCATC	Successful
SO1881	ATGCAGCCGCAAGAACAGGC	TACGCTTGGCTCCGCAGTAG	Successful
SO1882	AAATTACCGCTGCGGGAATACCC	ATCCTGCGCTAATTCCTTTTCTAATTG	Attempted
SO1883	ATGGGCGCCATTTCGATTAGGC	TTTATCTTCGATAGCTTGGATATAGCG	Successful
SO1884	GGCGGCGGCAGTTTTATCAC	ACGCATAAAAAATCCTATGCTCATGGC	Successful
SO1885	TTGATGGCTTTGTTATGGGCGTG	CTGCAAAGTGTTAATCACTTTTGATGAG	Successful
SO1886	TTGCCTCAGCCATTCGCTAACAT	TTCAGCGTGAAACAGCCCTGAC	Successful
SO1887	ATGTACCAGATTGCGATTGTGATATTTG	GCGAATGGCTGAGGCAATCG	Successful
SO1888	GTGCCTGATGTCTATCAATATGACG	GCTCCGCTGCAATGCTTTGTTAA	Successful
SO1889	ATGCCGCGCCCTCGCC	TCCGGTCCAACGATTTGCCG	Successful
SO1890	ATGCCGAGGCCTAGAAGAACTC	GCCTGTGTTAAGGTAACGACAGC	Successful
SO1891	ATGGCATTATCAAGAGAACAACTGGC	AAACACCATCTCAGGTACATGGTC	Successful
SO1892	ATGGCAGGACTCAATAAAGTCGTC	TTTCGCTGCTTTTACCGTGCGTT	Successful
SO1893	ATGTCAGCGCAGGATCTTTCGAA	GGCTTTGGCGCCCTGCAAG	Successful
SO1894	ATGTTGACCAAGCAGATGTTGACTAAC	GGCTTCCTCGCTCTGGGC	Attempted
SO1895	ATGACTGACACACAACACCAGAAC	AAGGACTCCTTGAGTATCTGTTGG	Successful
SO1896	GTGACGCAATTAAGCAGTCGTATC	CATACGGAAGACGCCGAAGC	Successful
SO1897	ATGAACTCACTCTACACCAGTCTTAAT	TTTCGATTCGTTATAGAGTTCGCGG	Successful
SO1898	ATGAGCGCAACTAACACGCCAC	TGCTTTGACTTTGCTTTCTTCTAGGG	Successful
SO1899	TCGACGCCACAACTCGAAGC	GTCCAGCGTATTAAGCAAGCCG	Successful
SO1901	ATGAGCTGGTTGCTATTAATACTTGCT	GTGAGCCAGCTTTAACCCCAAC	Successful
SO1902	ATGCAAAACCACAGCAATCTTAATGAC	GAGTTTAATTAAAACCCTTTCTTGTGCG	Successful
SO1903	TTGAGTACAAATATGTATTACTGGAATCGTG	AGTAAAAGTGTCCAGTTTGGGTTGAC	Successful
SO1906	TTGTCATCAGCGCAATTATTGATAAATCAAT	TCGCTGATAATAAATGACTGACCAAAAATC	Successful
SO1907	GCCAGTGACAAATTACATAAAACACAG	GCTTTGCTTAGTTGCTAATTGAACTAAG	Successful
SO1908	GTGTTGTCGGCAGCGGCAT	TAAAATCGTTTTTGTTTTCTGCCTACGTTG	Successful
SO1909	ATGGCACACGTAAATGTCAGTCTC	TGGCCAGAGATAACCGGATATCG	Successful
SO1910	ATGAATCCTTGGATTTTAGCCATTAGG	AGCGGTAAAGACCAGTCCTACG	Successful
SO1911	ATGTTGGCAGAGCGGGGCG	CTCAATTTTAATATGGTGCTCAAGGGC	Successful
SO1912	ATGAGTCAAGTATTAGACGATCTCTTATC	ACTTCCTTTTACCATACGGATCAGC	Successful
SO1913	AACCCTGAACCACCAGTTATCATC	TTGATTAATCATGACCTGCTTCATTAATACC	Successful
SO1914	GTGTTTTATTATTTCCATGAAGGTGTTGTTG	ATAACCAACAAAAATCAACAATGGGTATTTTTTAAT	Successful
SO1915	CAAACCGTATTATCTCACAGCGG	GCGCAGCTTACGGCGACC	Attempted
SO1916	ATGGATATACGCCAACTTAAACACTTAG	TCGATTTTTCATCAAAAATTCCACAAAGGC	Successful
SO1917	GTGTTAGACACTATTATCGACAATAAACAAC	TACCGCAATTGGGCTCATCTTCG	Successful
SO1918	ATGTATTTAATGAGCAACGAATTGCTAGG	TGTAGAATAACTACACAGCACGGAC	Attempted
SO1921	ATGAACAAGAAACAAAAGATCATCAAAAAAATTGC	TTGCTCAGTTGTTGCGTCCTGTT	Successful
SO1922	TTGTTGACTGAGATTACTTTTTTTGAACGC	TTTTGTTAACACCTTAAAACGTATCATATATAACTG	Successful
SO1923	CGCCTGTTGCCACTAGAAATGTT	TCTGGCCGTCCAGGGTAAC	Attempted
SO1924	GTCAAACTCCTTCCCGATTTAAGC	TGGGCGAGTCTCCACAGTTAG	Attempted
SO1925	GAAGAGGAAGTGGCTAAAAAAGAAGAA	GTTTTTCGCTGAGGCCAAATCGA	Successful
SO1926	ATGGCTGATTTAAAAGCCAAATTAGAATTAC	GCGTTTATCTAAGTCGACGAAATCAC	Successful
SO1927	ATGGAGCTGAGTGAGCAGAACG	CCATACCCATAACCCCGCTAAAA	Successful
SO1928	GTGAGTATTCCAGTACGCGAATTTG	GTAGGTACGTTTCTTCGGCGG	Successful
SO1929	ATGAAATTGGAATTTGCAGTTTATCGCTAC	CACAGCTCGCTTAAGCAGCATTG	Successful
SO1930	ATGCACCAAGGCATCATGAAAGC	GAGCTTTAAGGCACTGTTCACTAAAG	Attempted
SO1931	ATGAGTATCGAAATCAAGGTACCCG	CAGATCAAGCAGCAGACGAGTTG	Successful
SO1932	ATGAATTTGCATGAGTATCAGGCAAAATC	TTTGCCCTCCGCAGCTTTAACTA	Successful
SO1932	ATGTCTGTATTAATTAACAAAGATACCAAGG	CCAACCGGTTTTAGCACGCAG	Successful
SO1934	TTGCGCTTATGGCCCCACG	TGTAAATAGATGTCCCTTAAGGTTAACC	Successful
SO1935	GTGAAAGCACCAAAGATCATTATTTCG	ACGGTGAAAGTCACCGCTGC	Successful
SO1936	ATGATTATAGAAACCGAACGTTTACTTTTGA	TAAAATCTTGGCGTAAACATTGATCTTATGT	Successful
SO1937	ATGACAGATGGAAATCAAGCGCTAAAA	TTCGTCGTTGTGCTCGCAGTTAT	Successful
SO1938	ATGTACCAACATATTGTGGTATTAACTGG	TTCGGCCAAATCAGAGCCGATC	Successful
SO1939	ATGACGCAAAAACTCGCAATTATCATG	AAATGCCTCAAACAGTTTTGCCATCCT	Successful
SO1940	AAGCCTGGCGCGCTTCAAG	GTCTTCCAAGATCTCCAACCGC	Successful
SO1941	ATGATTACTGCCTACATCTATGAAAACC	AAGCCAGTGTTTACGTTTAAAGAAGAAATAG	Successful
SO1942	ATGAAAAAAAGCTGTAAAGTCTCAGTTCATC	CTTGCGGCTATCACCCCCA	Successful
SO1943	GTGACTAAGGCGCTCTACTTCC	TGCTGACATGTTAGTTAAGTAATTGTAAAGC	Successful
SO1944	ATGGATTTTATCGAAGTATACCCTAATGC	TGCATAAACAGCATATAGCTGCTCG	Successful
SO1945	CAAAATAGTTATAACGAAGAAACCGCC	GGCAGGGATGGTAATCCTGAATA	Successful
SO1946	ATGAGAATTTTGGTTGTTGAAGATGATCTTA	GTTGCATGGCAGATTGAATTTATATCC	Successful
SO1947	ATGTGGTGGAGAGTGAGTTGGAT	GGCCTTAGCATAAGTACTTTTCGC	Successful
SO1948	ATGGCAACCTCATTACAAAATAAACTCG	ATCTATTTTATGGACTTGTTCATCGAAGC	Successful
SO1949	GACGATGGCACTGGCCCC	ACCACCATCAGTAATATTCACAGCC	Omitted
SO1951	TTGGTAGTCATAATCCCGCCGAA	CATCATCTGCAACGACAATTGAGC	Successful
SO1952	GATGAGCCCTCCATTTTCAGCC	GTAACCCACCGCTTCGCTC	Successful
SO1953	GCTGATAGCTGGAATCTGGTGAT	AGGCGCTTTTTTATAGGGCAAAACC	Successful
SO1954	GCAGTGATGGGTGTTGCCAG	ACTAATCGCTAACCAGATCCCAAC	Successful
SO1955	ATGTCAAAAGCCTGTTATCATCCTTGG	AATGTTCAAGGATGTAATTTCAGGCTC	Successful
SO1956	AGTGTAGAGGGGAAACCCGTAAA	TTTTGAACCCGCTAAAACTGTCAAGTT	Successful
SO1957	CAGCAAGCGGTAATACCTCAGG	GTTACCTGGGACGCCGGC	Successful
SO1958	ATGAATATTGTTGGATTAGACCACTTTACG	GGCCGATTCCTCAAGCAAAATTG	Successful
SO1959	ATGAACTTAATCGATGATCTTCAACAAAAAC	TAATGTCACCTCCTGAGATGTGAC	Successful
SO1960	ATGATGAACACTCCGGAATCGCG	GAGTTCGGCAAATAAATACACTAAACATAAG	Successful
SO1961	ATGACTGAGAAACAAAAAATGTTGGCG	CTCGGCATTAACGTTCCTGTGAT	Successful
SO1962	ATGGCAAGCGAACTCAATCCACT	CAGTACGCCGCGGCGC	Successful
SO1963	ATGCCATTTTATGTGAAACAAGGCCAA	GTTTTCTAGCCAGGAGCGGTTG	Successful
SO1964	ATGGCATGGTGGATCCTTGAGTT	AATTGATAAGAAGATCACAGTAATGCAACTT	Successful
SO1965	ATGCGCATCGATATTGATGCTTTTAATG	TCCTAATCCAACACCACTAAACTGC	Successful
SO1966	ATGTCTAGACGTTGCCATGAAGTG	ACGACCATCAATCATACGACCAAG	Successful
SO1967	TTGAATATGGAACAAACTTCACTTCAACG	GTTATCGTTAAGTCGTTGCTGAATGC	Omitted
SO1968	AAACACGATAATGATAAAAAGGACAAAGACT	ATCAGTAATGATATTGACGATATCAAGGATT	Successful
SO1969	ATGAACTATTGGCTTATGAAATCAGAGC	TCGGCTGAGCATCAGTACGG	Successful
SO1970	GTGCCGCAGATAGATGCAAAGTT	ACGGCTAATATACGCAACCGACT	Successful
SO1971	ATGTCTGTTTCAACGAATCAAGTAACAAATC	GGCATTAATATCTTCGTACAACTCTTG	Successful
SO1972	TTGATTTTGCTTGTGCTGGAACAATTG	GAGAGTAGACTGCGATGAGTGAG	Successful
SO1973	GATACCGTAAAGTTAACATCTTTGCTTTG	ATGATTTATCTGAAAATCATCAGGGGATTC	Successful
SO1975	ATGAATAATATTCCTTTCGAGTTAGATACGT	TCCTAATGTCTCCCGATACCAATAC	Successful
SO1976	ATGACGACGTGGGTTTTACTTCG	CTCAGACTCAGCGGGTAGTG	Successful
SO1977	ATGTCATTACTACGGTTAATCTTCAATATTG	CGCTTTAGCGACAATCGTTTGTC	Successful
SO1978	ATGCTAGCCAATAGCCCCGTC	AACACATAATGTCTTAGCGTCACTAAG	Attempted
SO1979	ATGACAGAAGCGGAATATCTCGC	ACATTCTAAATTTCTTAAGAAGCGATACGAT	Successful
SO1980	ATGTCTCAACGTATTCAAGTGTCTCAA	ATGATTCATATAACTCAAAACAGCATGGC	Successful
SO1981	ATGTACTTGAATCCCGTTACTGCTATT	GCGACGAGACGCTGCCAAT	Successful
SO1982	ATGACATACAGTATTATTAAAGTTGACTGGC	AATCACTACCGATAATGGAATAGAAAGTAG	Successful
SO1983	ATGTCAAAACCGAATACCAAAACCGC	GGCTGGGTATTGCATCTGTACAT	Successful
SO1984	ATGTCATACAAAATTAACGGTCATGAAATCA	TTTATTTGACGACAAAAGCCATTTCATAAAG	Successful
SO1985	ATGATTAAACATCACCCCCATGCAG	ATAAATGAGCTCTCCGATAGGGTTTAA	Successful
SO1986	ATGGAAAATTTTCAATCACATTTAGCGCAAA	ATCATGTTGTGTCTCCAAAAAGCTTTTAAG	Successful
SO1987	ATGAAATTACCTCTTTTTCCCTTGCCC	TTTTATGACGGTTCTTAATAAATCCAGTGTG	Successful
SO1988	ATGAAGTTAAACCCATTCGAGAAAAAGC	AGCACACCCCTTCTGAGCC	Successful
SO1989	ATGGCAAATGTATTGGCAACGGTAG	TTTACCAAGGATTTGTTTTAACCTGTCC	Successful
SO1990	TTGATGTTGGCGATTCCTTGTATCG	CTCGCTCAGTTCGGCTTTGAC	Successful
SO1991	ATGACTGAAATCAACGCAGCTTTAGC	GACTTCTTCAACATCAACTAAATCTTTGG	Successful
SO1992	ATGCTCATCGCAACAAATACACGG	TACGGCAACGGCTAGATAGGC	Successful
SO1993	TTGCTTTCATCAAATCAATTACTCCTCAATT	GAGGCGTAAATCGGTGGTAACTT	Attempted-Omitted
SO1994	AGTACGCCTAGCAATAATAGTGATACT	GAGTGAAATACCTAGGGCAGTAAAC	Successful
SO1995	ATGAACATTAAAGACGATATGGTTGTGC	GTGGTGATGACCACCGACG	Successful
SO1996	GTGGCTCCCAAAGGGCTGG	ACGCGCTTTAGACAAGGCGAAG	Successful
SO1997	ATGCTGCTGCCATTCGTTCAATATG	ATGCTGATGCTCAATGGGAGTATC	Omitted
SO1998	ATGGTACTGGATTTTTCACAGGGTAAG	CAGATAATCAATCCCGAGGAGTG	Successful
SO1999	ATGACGCTTGAACGTATTGTGATTGAA	CATTTCAAAACGCTGTTGTAACCAAGT	Successful
SO2000	GTGGGATTTTTGACGAATTTTAATACAGATT	TAAAGAACAATGCAGTGGTTCATTATTTTTTTC	Successful
SO2001	GATGATGATAAAGTTCCAACAACTTGC	CTTCGCTGTAATCTTACAACCTTCTAC	Successful
SO2002	GGTGAACCTCATGAACAAAGTTTTGAA	GTAGGTTGTTCTTAGTGTCGAAATAAC	Successful
SO2004	ATGGGAACAGAGGCTGTTCACAT	AAACTTCTGATTAATTCTCAGATAATAAGTACG	Successful
SO2005	GTGAGCACCACCCATATCAGAC	ATGACTGAGCCGCAGCTCG	Successful
SO2006	GTGCGCGTAATTTTGGCCCC	CTGATTAAGGTGATGTTGAGCTTGC	Successful
SO2007	CAAACCAATTTGTTCGGATTTGAAACC	TTTCACTTCTTTTTTGACCGCTTCGG	Successful
SO2008	ATGCAAGAACGTGGATTGGTTGG	GGCAATCCTCTTATCTAGGTTACTTTT	Successful
SO2008	ATGGATTTTAAGCAAGTACAGCAATCC	CACACCGCGCACAATGCTTTTAG	Successful
SO2010	ATGAGCAGTCAGCCATTTAAAGACC	AATTAAACCTAATTGCTTTAACCATGTCAGG	Successful
SO2011	CGTTCGAGCGAGCGTTTACATC	GGATTCGATTTCAGGAATCGTTTTAAG	Successful
SO2012	ATGAATACAGAAACCTTATCCTTGATAAAGC	TTCGCCTTCAAACTCACAAAGTTTAAC	Successful
SO2013	ATGTCATATCAGGTGTTAGCCAGAAAA	CTCAGGCTCAGGTAACGCAG	Attempted
SO2014	ATGTTTGGAAAAGGCGGTATGGG	AAATGGCATTTTCATGCCTGGTGG	Successful
SO2015	ATGAAATTTAGTCCGCTGCTAGACG	CAGCGGGATACGACCATTAAAGG	Successful
SO2016	ATGTCACAACAAGAAACTCATGGTTTTC	CTTCAGGTTCGCCAATAACATTTGG	Successful
SO2017	ATGGACAATATCCTCGATCTAACCAAA	ATAGAGCAAGGTATAAAGCTTACGGC	Successful
SO2018	ATGCGCATTATCCTATTGGGCGC	TTTAAGCACGCTGGCAAGCTGCT	Successful
SO2019	ATGTTAGCCTGCCGTGGTATTTG	TTCTGCACTTATCCAAGACTGCG	Successful
SO2020	ATGAAGTTTCCCGGTCAGCGTAA	TCTTTCCCAGTAGGATTCTTCTAAGC	Successful
SO2021	GTGAAAGCGCAGATCTTAAGAGAAATG	GTCGTAAATCGTCGGGATCGG	Successful
SO2022	ATGCACCTTGGCCCAACCATTG	AGCAGATACGTTTTTTGTATGCGAGC	Successful
SO2023	AAACCTGATCTCTCCCTTTGGCA	AGGCGATGTAATCACTAAAGTTATCGA	Successful
SO2024	GTGTCGGAGGCAGATGCCT	GCGTGCCTCACTCGGCATA	Omitted-both
SO2027	ATGCCCATGCTGGGCGTAC	ATGTTCGATACATACCCGAAGTTTCG	Successful
SO2030	ATGATTTACTCGATCAAAGAACTTGGAC	ATTGCTCAAATTCTCACGCCGTTG	Successful
SO2034	ATGGGAAATATTTCTTTTCTAACAGGAGG	AATTAGTGCAGCTATATCACTACAGTG	Successful
SO2037	ATGAGTCTAAAAAGCCCATTTCTAAGC	TAATGTGTCTAACGGGCTAGTTGTC	Successful
SO2038	TTGGTCTACTTACAGCTTGCAGAG	ACGACTATTGAATTGTTCATCTCTAAAAGTA	Successful
SO2039	ATGCTCAATCTCAGCGGTCTATC	ACAAATTAACCTTTCGCTTTGCTCTGG	Successful
SO2040	TTAACGTCTACCCAAAAGACCTTTATTG	ATAGTGAAACTTTAGCTCAGCCTCG	Successful
SO2041	CAACGTCTTACCCGTTCACGC	GGCGTTTTGCTGCGTATAGGTTT	Successful
SO2042	GGATTATTCGATTTGTTTGGTGAACAG	ATAAAACTGCCTAAGATCCATGCCC	Successful
SO2043	ATGTTCAACATCACGGCGTTAAGAG	TTGCTTGTCCTTTGCAGCCATTG	Successful
SO2044	ATGTCACAACTGTTACACACTATGATC	GCCTAAACCCTGCGTCGCT	Successful
SO2045	ATGAAAATAACACCCTCAACAGAAACG	GGCTTCCTTAGCCACACACTC	Successful
SO2045	ATGACAGTTGCACCGCAGCATG	AAACTCTTGGTTCATCCGCGTGA	Successful
SO2047	CAAGAAGACAAGTATATTTGGCTCGAA	TTTTAACTGCTGTAATAAGTAGGCAAACG	Successful
SO2048	GTGCTGACGAGATTTAAAACTCTGAG	GCCTCGGCAACGGGCAAAA	Successful
SO2049	ATGTCCGCACTTGATATTCCGGT	GCCCCGCACACAGTTACGG	Successful
SO2050	ATGTCGCAGGAAATACAACCACAAG	TGCCAATAAATGCTTAAAATGCAGTAAGC	Successful
SO2051	TTGACAAAACAGCTTAAGAAATTGGCTG	CCTTTCTGAGTGGCGATTTCCC	Successful
SO2052	ATGTCAGCCAAACGCTGCGC	ACGCCAGTTTTCCCTCAGGG	Successful
SO2053	ATGTACCTGTGGGATGGTATCTC	ACCGCCAGTCAGTTTTTCCGC	Successful
SO2054	ATGTCGAATGAAAAACCACAGTTTATCAAG	TTTATCGAAATGGATCACGCTGCG	Successful
SO2055	ATGACCATAGAAAATATCAGTTGTAACAAGA	CTTAAAATACAAGCTATGGAATTTAAGGTGT	Successful
SO2058	GTGTCCGATGGGATTAGACCAG	ATAAAAGCCAGTGCCAACCACCA	Successful
SO2059	TTGGCACTGGCTTTTATTGATAAGCAA	GCTGACTACAACATTGTGGGCC	Successful
SO2060	ATGACCCCATATTTAACTTCGCAATATATTG	GATATTTTGGTGGCCAGCCCATC	Successful
SO2061	TATGAACAAACAAGCCGAGAGTTAACG	AGTGATATACAGCTCTTCAACCACTAA	Successful
SO2062	ATGTCATTACAAGAAGCTAAATCCCAAG	CTTCTTAACCCATTTCCCTTGGG	Successful
SO2063	TGCGCCCCAACAGTAAAGATTGA	GAACAACTTATCATCCGATAGAAGCTG	Successful
SO2064	GAAACTGGCGCGCCGCG	CTTCACGGATTTTTCGATTCTATTCTG	Attempted
SO2065	GCCCTACTCATGGTCGAAATCC	GCCTAAAAGCTGCGCACTAATCA	Successful
SO2066	GTGCTGTACTTGTGTGAGTACAAAG	CAACAACAGCTTATTATCCCTATCTGT	Successful
SO2067	ATGTCAACGCAAACAAACACTAAGTCA	TTTTCGCTGTGCTTTTTGATGGCGAGC	Successful
SO2068	ATGCTGGCCAAACGAATAGTCCC	GCGTCTAATAGCAATACCTTCGG	Successful
SO2069	ATGATCATTCCAGCGATTGATTTAATTGATG	TTCGTTTGGCCAGCATTGGATTG	Successful
SO2070	ATGTCAGCAAACACAGATGAATTTGATG	TTGCATTTTTAAAAAGTTACCTAGGATTTGC	Successful
SO2071	ATGAACCCAGTATTTACCCCTAATGTC	GAGAACGCCTTTACTCGAGGG	Successful
SO2072	ATGAGCCAAGAGCCAATTTGCCA	CCGCTTTTGCGATTCAAACAACG	Successful
SO2073	ATGGATATGTTAACTTGGGCAGCG	GCCTTTAAGACTGGCTAAGCGC	Attempted
SO2074	GTGCCGATAAGCCAGTTAAAGCG	CCCCATCATTTTTTCAATTGGCATGAC	Successful
SO2075	ATGGATAAAAAAGCAAAAAGGATTTTATTCTCC	TCGTGTTAAATATTCTCCAAACAGGCG	Successful
SO2076	ATGCGACTCACATTAACCTTGGAAAC	ACTCTCTAAATTCATATAAGCATCGGTTTG	Successful
SO2077	TTGAACGCCCTCGCCCTTG	GGCTGAAAGCCTCAACAGACC	Successful
SO2079	GGTTGTGATGAAGTGACTTCGCA	TCTGACAGCATAACAGGTTTTATTGTTTTTC	Successful
SO2080	ATGAACATAGTTTTATACGAGAATATTGCGG	TAAACCGTGCTCTGTGGCTGATG	Successful
SO2081	GTGTTGCGTGCTTTTGCCAGTG	AGGTATTTGCCTTAAAAATGCTAACGC	Attempted
SO2082	GTGTTTACTTGGCTAAAGGGGTTAATT	TCCCTTCTTAATCATAAGTTGTGCACG	Successful
SO2083	ATGAAAGAAGTTAAATTTCGCTGGATAGATC	GACTTTTAGCCCGACCATCAACT	Successful
SO2084	GTGCTATGGGCGCCAAACTTTC	TCCTTTTATTTCGTTATGGCTAGCAATG	Successful
SO2085	ATGCAGCAGTTAACTGAGATCGTAG	TTTAAATTGCTTCAGGAAACGCAGGTC	Successful
SO2086	ATGAAATTTAGCGAATCTTGGCTTCGT	ATCCCTCAACGATGCGTTGAACT	Attempted
SO2087	ATGGCACTTACCAAAGCCGAAATG	CTTACCCGTGTTTGCTGCTTCTA	Successful
SO2088	TTGTCAAGACAGACCAAACATTTTGAC	CTGATAAATAGAGGCTTGCCCTTC	Successful
SO2089	ATGCACGAATATTCTATAGTAAGCGCC	AGCGTCTTCTGCTTGTTCCATTTC	Successful
SO2090	ATGGCTGATGTATCAACCAAAGAGAAA	ACAAATCCTTGGCAGCAGTTCAC	Successful
SO2091	ATGCTTGAATTAAAACAACTTTATCAAGGCT	GCCATGATGTTGCTCCTTGCTAT	Successful
SO2092	ATGTGTCTATCAATTCCTTCACAAGTG	ATGCGTGGTTTCATTTTCAAGTTTTGAG	Successful
SO2093	ATGTGTAAAGACTGCGGCTGCTC	TTGTGGCTCTCCAGAGGCTG	Successful
SO2094	ATGATTGAACGTCGCCAACTGCA	GCTCAGCTCAGCATTTGCCTC	Omitted
SO2095	GTGAAAATAGAGAAGATGAAAAACATCAGAT	TCCAAGGGTATTTAATTGCCGCTG	Successful
SO2096	ATGAAGATATTGCTACTGGGTATTGGC	AATCTGATGTTTTTCATCTTCTCTATTTTCAC	Successful
SO2097	ATGAACCATTCTGAAACCCGCATTC	GTGGTGTGAGTCTGGTTTCGG	Successful
SO2098	ATGAGCAAGCGCGTTGTTATCGA	TTGACCATTGGGGCTGACACG	Successful
SO2099	ATGGACACACATGCAGCCCTC	TTCCTCCAGCGGCTTGGCA	Attempted
SO2100	GCGCCTTCACTCGATCACTTTG	CTCCTTCAAAAGATTCACGAGTTCTTG	Successful
SO2101	GTTGAGCCGTGGGAAAAAGGC	GTTACAACCACAACCTCCACCG	Successful
SO2102	ACTGAATTAGCCAAAAATGTCGATGATTG	AAAAGAATAACTAAACTGTGCAGTGATCG	Successful
SO2103	ATGGCCAGCCCATGCGAGT	TCGAAAAATGCTAAACTGAACCGATTG	Successful
SO2104	ATGCGCATCATGTTAGTGGAAGATAAT	ATTCACTTCCGTGAGAGTATAACCAAT	Successful
SO2105	ATGTTTACACTCACCATTAACAACGGG	TTGTGGCAAAAACAACGTGACGG	Successful
SO2106	TTGTTCTCAGCAGGCTTTGACTC	TTCTATGGTTAGCTTGTTGCGTTGC	Successful
SO2107	GTGGTCAGTCCGCCAAAGG	AAGCGTCCAGCGATAGAGCC	Omitted
SO2108	ATGACTGTATCCGAGAGTTCGGT	GCAGAAGGAGACAAGATCTTCTG	Attempted
SO2109	GTGGAGCCAACTGAGCGAC	GAGAGTGTTAAAAATCGTTGCAGAAAC	Successful
SO2110	AGCCGTTCTACCAAAGGTGTGC	CCAGTGCCGCACTGGACC	Successful
SO2111	ATGCGTCACGAGCTGTATTTATTGC	AGTCTGGCTTTGTGCACGTTGAC	Successful
SO2112	TTGTTTATTGATAACGATAACCCGCTTG	AGCGTAAACGAAGTCAACGTGTTC	Successful
SO2113	ATGAGTCAGCCCCCTATTCTTGA	CTTGATATTAAAGTTGTAATAAATATCGAGGG	Attempted
SO2114	GCCGATAACGTTTTAACGCTTTCAG	TAGTTCTGTCCCCATGGTTAAGTG	Successful
SO2115	ATGTCACAAAATACCCACGCTAATGAA	TTGATCCTGCCAAATCATCACCTG	Successful
SO2116	ATGAGTCAACGTACACTGCATTCC	TGAACTGACAGGGTTATTACTTTTAAGATC	Attempted
SO2117	ATGGATGGCGTCATTGCAGTTTTTG	AAAGAGTTCGATTTCGCCACTCG	Omitted
SO2118	ATGTCAACGATTCAAACAATTGTCTTGC	CTCGATAATATAAATTTTTTGCATATTAGCGATATT	Successful
SO2119	ATGTCAGCCAACTTAGAAATAAATCACTTTA	TTCCATGACTACTCTAGTGATATTACC	Attempted
SO2120	ATGAGTAAAAAAATATTAATTGTTGATGATTCAGCT	ACCCAGCACTTTGGCTGTGATTG	Successful
SO2121	ATGTCCATTAATATGGCTGAGTTCCAT	ATTCTTAATTTGCTGTGCCAGTGATTC	Successful
SO2122	ATGGACAGTCGCGCATCGC	CTCCTGCTCAGAAAGACTGTTTG	Successful
SO2123	ATGGGTATCTTAGATATATTCGGTAATACC	AAATTCTTCCCATTCATCTTGATCTGC	Successful
SO2124	ATGGAACGAGAATTTAATTATACTCCAGC	AGACTTGGTTTTACCACTAGCATTCC	Successful
SO2125	ATGCTAGTGGTAAAACCAAGTCTTGAG	TTCACCAAAAAGTTCTACATCTCCACC	Successful
SO2126	ATGGCAATAAAGGTCTTAGTGGTAGAC	ATCGCGGTTTACGGATGCCAAAT	Successful
SO2127	ATGAGTCTTGAAGAATCGTTAGAACAATTAA	TTTGACTAAGGTATTGATTATGCGGTTTC	Successful
SO2128	TTGGGTGGTCAAGTAAAAAAGAATCGA	ACCATATATTTCGCAGATAAAGCCCC	Successful
SO2129	ATGTACCTTGAAGCCTTCACGTC	AAATTCGTCCAGCTGCAACCCTG	Successful
[truncated: 2,531 more rows]
